# Supplementary material for: Cell type-dependent directional transcription at enhancers
Source: NAR Genom Bioinform. 2025 Mar 7;7(1):lqaf007. doi: 10.1093/nargab/lqaf007 (PMC11886823; doi:10.1093/nargab/lqaf007)
Supplement: lqaf007_Supplemental_Files [file lqaf007_supplemental_files.zip]

Archive with 3 entries (3 files):
- supplementary_materials.pdf
- supplementary_table1.xlsx
- supplementary_table2.xlsx
