# Supplementary material for: Cell type-dependent directional transcription at enhancers
Source: NAR Genom Bioinform. 2025 Mar 7;7(1):lqaf007. doi: 10.1093/nargab/lqaf007 (PMC11886823; doi:10.1093/nargab/lqaf007)
Supplement: lqaf007_Supplemental_Files [file lqaf007_supplemental_files.zip › supplementary_table1.xlsx]

## Sheet: Sheet
Dataset	Total number of CAGE tags	Number of CAGE tags on enhancers	Number of CAGE tags on included enhancers	Number of enhancers expressed	Number of enhancers included	Shape parameter
FANTOM5, pooled data	3998535446	18206357	18206357	43011	43011	2.65439
FANTOM5, separate samples	522730 - 16059002 (4948682)	323 - 585768 (22533)	58 - 582334 (19639)	290 - 17702 (4901)	25 - 13679 (2007)	0.125838 - 2.45056 (0.77405)
FANTOM5 pooled data, downsampled	4948682	22740	15263	11557	4080	1.70683
THP-1	698570135	2920921	2912276	35620	25868	0.695322
AML	44833559	352468	343987	22977	14496	0.834728
FANTOM6 fibroblast	1224675775	2292197	2281890	47312	37005	0.671837
FANTOM6 iPS	34483681	119596	112309	13233	5946	0.69769
CD4+ T cells, pseudobulk	363057398	463040	459321	11253	7534	0.399216
CD4+ T cells, clusters	363057398	463040	441374	50244	28578	0.357344
CD4+ T cells, single cells	363057398	463040	80955	419735	37650	0.0135617
Fibroblast, pseudobulk	219002317	203842	199347	19181	14686	0.403156
Fibroblast, single cells	219002317	203842	18186	194405	8749	0.0134635
iPS, pseudobulk	217829106	224401	218946	19970	14515	0.370084
iPS, single cells	217829106	224401	38166	200802	14567	0.0151374
GRO-seq, LNCAP	32556718	177601	170501	19071	12795	0.202231
GRO-seq, IMR90	10751175	96251	90716	17966	12431	0.477549
GRO-seq, K562	17459599	169228	165133	16656	12561	0.247893
GRO-seq, GM12878	100560132	1516733	1513938	25044	22249	0.341338
GRO-cap, K562	26417660	1114974	1112125	14385	11536	0.626339
GRO-cap, GM12878	27138869	1278087	1276771	14820	13504	0.549863
PRO-seq, K562	364790421	2647686	2645667	26712	24693	0.20835
PRO-seq, lymphoblastoid cell lines	323167980	3298464	3295445	31109	28090	0.431532
PRO-cap, lymphoblastoid cell lines	1378818883	48643039	48639915	34364	31240	0.807309
NET-CAGE, K562	54165256	304583	299765	15917	11099	0.323029
NET-CAGE, GM12878	152135958	1675602	1671001	25255	20654	0.621147
NET-CAGE, HeLaS3	74593274	378182	373629	16156	11603	0.554796
NET-CAGE, HepG2	73160016	311566	307127	16858	12419	0.363259
NET-CAGE, MCF-7	559463447	2959596	2955018	29574	24996	0.409056
