# Supplementary material for: Cell type-dependent directional transcription at enhancers
Source: NAR Genom Bioinform. 2025 Mar 7;7(1):lqaf007. doi: 10.1093/nargab/lqaf007 (PMC11886823; doi:10.1093/nargab/lqaf007)
Supplement: lqaf007_Supplemental_Files [file lqaf007_supplemental_files.zip › supplementary_table2.xlsx]

## Sheet: Sheet
Enhancer	P-value for variation in the directionality score	P-value for expression direction switching
chr1:858256-858648	0.0408607	0.998291
chr1:956563-956812	3.70768e-10	0.772751
chr1:1005293-1005547	0.00323222	0.5
chr1:1014834-1015095	0.0177155	0.989258
chr1:1063914-1064111	8.58336e-07	0.806152
chr1:1124600-1124942	4.22173e-05	0.00330538
chr1:1136075-1136463	0.0392845	0.274414
chr1:1136667-1137146	3.60161e-09	1.45953e-05
chr1:1143531-1144198	1.37483e-68	4.09286e-18
chr1:1295535-1296332	3.16902e-24	0.00117493
chr1:1368471-1368786	0.387067	1
chr1:1714020-1714715	1	1
chr1:1814762-1815124	0.423071	1
chr1:1840449-1840835	1.11887e-33	0.00045526
chr1:1978731-1978937	0.00182839	0.940765
chr1:2082729-2083012	0.158799	1
chr1:2162325-2162996	0.000186364	0.195764
chr1:2171824-2171946	0.147653	1
chr1:2172142-2172385	0.0641883	1
chr1:2177615-2177829	0.000105401	0.859479
chr1:2190530-2190674	0.511877	1
chr1:2221868-2222548	0.00768909	0.0461426
chr1:2230678-2230895	0.236295	1
chr1:2231691-2232185	4.14372e-16	0.171875
chr1:2232428-2232896	1.27098e-07	0.928268
chr1:2246556-2246763	0.506073	1
chr1:2253622-2253773	0.194005	1
chr1:2406489-2406881	0.0150296	0.240341
chr1:2478276-2478817	1.03403e-06	0.0286865
chr1:2501788-2502413	0.22853	1
chr1:2505035-2505361	0.415006	1
chr1:2509702-2510198	1.44947e-117	1.09033e-05
chr1:2574343-2574764	4.48833e-161	1.97045e-14
chr1:3077832-3078221	5.24442e-05	0.113281
chr1:3136013-3136207	0.381729	1
chr1:3229711-3230157	0.00991547	0.5
chr1:3233109-3233475	0.352784	1
chr1:3237165-3237518	0.0548405	1
chr1:3374928-3375314	0.0166254	0.960823
chr1:3420761-3421065	0.0147388	0.274414
chr1:3463934-3464260	1.24817e-05	0.00627048
chr1:3581269-3581645	0.00857439	0.945312
chr1:3582035-3582407	0.115596	1
chr1:3590266-3590494	0.61656	1
chr1:3594206-3594277	1	1
chr1:3634737-3634863	0.00173252	1
chr1:3817648-3818071	1.7737e-05	0.0327148
chr1:4079242-4079460	0.79766	1
chr1:4327537-4327841	0.447553	1
chr1:4729528-4729775	0.0886718	1
chr1:5160051-5160190	0.000681721	0.820928
chr1:6053603-6054107	0.0511069	1
chr1:6054896-6055025	9.38794e-05	0.171875
chr1:6088225-6088518	0.00213072	0.376953
chr1:6230950-6231173	0.88015	1
chr1:6336471-6336830	0.922503	1
chr1:6341896-6342142	0.140932	1
chr1:6350184-6350543	0.101825	1
chr1:6351007-6351537	8.53562e-08	0.0897827
chr1:6354110-6354322	0.0156656	0.113281
chr1:6362597-6362955	0.256655	1
chr1:6373523-6373899	0.0276665	0.33882
chr1:6566323-6566594	1	1
chr1:6661008-6661639	1.02245e-19	0.000488281
chr1:7289758-7290075	0.715793	1
chr1:7359415-7359679	0.52333	1
chr1:7461964-7462325	0.0388671	0.623047
chr1:7531062-7531540	0.505663	1
chr1:7609389-7609632	0.368005	1
chr1:7728673-7728970	0.0455308	0.0835342
chr1:7764543-7764931	0	0.000273056
chr1:7843556-7843653	0.469681	1
chr1:8054249-8054565	1	1
chr1:8070132-8070398	1	1
chr1:8107848-8108157	0.826123	1
chr1:8154517-8154933	0.0215428	0.0546875
chr1:8156648-8157003	0.561336	1
chr1:8157417-8157780	0.0321724	0.989258
chr1:8173446-8173525	1.39577e-07	0.000244141
chr1:8181009-8181247	0.625784	1
chr1:8187209-8187385	0.70462	1
chr1:8214748-8215059	0.47825	1
chr1:8229904-8230047	0.71603	1
chr1:8262223-8262541	0.000382843	0.5
chr1:8272041-8272390	0.333979	1
chr1:8319137-8319616	8.09982e-05	0.0461426
chr1:8343223-8343590	4.34505e-06	0.000488281
chr1:8487656-8487917	0.696252	1
chr1:8488165-8488317	0.0151078	0.940765
chr1:8724042-8724475	0.156241	1
chr1:8933581-8933925	0.235359	1
chr1:8986862-8987075	0.0330648	0.968216
chr1:9030064-9030418	0.0251026	0.748278
chr1:9179840-9180024	0.0130546	0.894943
chr1:9222919-9223181	5.06604e-06	0.376953
chr1:9223907-9224260	0.271814	1
chr1:9293549-9293739	0.000816422	0.592735
chr1:9399032-9399161	0.0123795	0.999863
chr1:9689223-9689588	0.0818937	1
chr1:9912448-9912800	0.00572071	0.0327148
chr1:9960528-9960713	1	1
chr1:10269964-10270260	0.00427642	0.696381
chr1:10556105-10556527	0.0160315	0.376953
chr1:10557233-10557456	0.00801739	0.0262394
chr1:10558276-10558621	0.000199538	0.0461426
chr1:10585199-10585569	0.720139	1
chr1:10766390-10766837	0.00235008	0.770871
chr1:10813352-10813797	0.86533	1
chr1:10849807-10850141	1	1
chr1:10853986-10854555	0.0642554	1
chr1:10997518-10997835	0.323878	1
chr1:11376903-11377179	1	1
chr1:11753086-11753651	0.627097	1
chr1:11761755-11762049	1	1
chr1:11798209-11798600	0.729775	1
chr1:11798918-11799121	0.435973	1
chr1:11942925-11943217	0.162587	1
chr1:11968510-11969143	0.890201	1
chr1:12046023-12046196	0.0917811	1
chr1:12050736-12051137	0.525392	1
chr1:12112067-12112502	0.0498133	0.376953
chr1:12114385-12114572	0.00169738	0.113281
chr1:12124472-12125118	0.00520242	0.696381
chr1:12126084-12126429	0.519325	1
chr1:12127865-12128182	0.169099	1
chr1:12210430-12211346	2.74369e-12	0.40181
chr1:12213128-12213883	5.11331e-65	8.71917e-21
chr1:12221931-12222397	0.00396671	0.150879
chr1:12225396-12225718	4.64268e-09	0.298307
chr1:12227833-12229578	3.39087e-12	2.86102e-06
chr1:12231693-12231881	5.89617e-23	0.000656128
chr1:12232096-12232448	0.00903236	0.604736
chr1:12233600-12234159	1.35827e-73	0.00134235
chr1:12235070-12235463	0.640313	1
chr1:12237719-12238747	0.0691813	1
chr1:12238984-12239461	9.49398e-39	0.00957865
chr1:12240401-12240902	3.04483e-24	0.953857
chr1:12243852-12244671	6.96257e-16	0.00548678
chr1:12245348-12245387	0.46286	1
chr1:12406013-12406127	7.60797e-05	0.193848
chr1:12493313-12493712	1	1
chr1:12717632-12717976	1	1
chr1:13917058-13917313	0.941169	1
chr1:13931629-13932064	0.383083	1
chr1:13949833-13950153	0.657148	1
chr1:14027926-14028325	0.582369	1
chr1:14029077-14029879	6.39064e-08	0.0946236
chr1:14154959-14155163	0.0132721	0.298307
chr1:14843752-14844090	0.896296	1
chr1:14926383-14926731	0.737827	1
chr1:15416988-15417263	7.41059e-05	0.992683
chr1:15570270-15570435	0.114402	1
chr1:15572643-15572853	0.21195	1
chr1:15575633-15576067	0.266537	1
chr1:15585400-15585822	0.436671	1
chr1:15585949-15586132	0.605958	1
chr1:15587144-15587415	0.66003	1
chr1:15649550-15649749	0.976084	1
chr1:15738146-15738632	5.40544e-08	0.0261195
chr1:15738661-15738986	0.194611	1
chr1:15742467-15743324	7.8836e-08	0.0809407
chr1:15946733-15946892	0.689117	1
chr1:16007283-16007579	0.89326	1
chr1:16087189-16087372	0.00411948	0.274414
chr1:16212759-16213091	2.60292e-32	5.48363e-06
chr1:16276028-16276482	0.253668	1
chr1:16277350-16278224	0.642479	1
chr1:16291784-16292062	0.485504	1
chr1:16292565-16293101	0.407455	1
chr1:16339773-16339933	1	1
chr1:16366462-16366839	0.023246	0.303619
chr1:16442572-16442804	0.000616172	0.806152
chr1:16508402-16508642	0.475661	1
chr1:16553276-16553594	1.79623e-06	0.806152
chr1:16677236-16677843	0.554907	1
chr1:17023723-17023998	6.72184e-12	0.0465698
chr1:17027024-17027386	0.00130488	0.5
chr1:17231253-17231704	1.25875e-100	1.7941e-05
chr1:17353741-17353845	1	1
chr1:17411505-17411663	1	1
chr1:17417123-17417163	1	1
chr1:17425016-17425355	0.000377558	0.00012207
chr1:17454855-17455288	0.690536	1
chr1:17518941-17519138	0.00133448	0.5
chr1:17896198-17896624	0.270974	1
chr1:17956441-17957463	2.72074e-06	0.0813778
chr1:17962245-17962730	7.65083e-105	0.000889417
chr1:18503183-18503293	0.119758	1
chr1:19248887-19249092	0.0046718	0.725586
chr1:19253034-19253391	1.1877e-16	0.000976562
chr1:19274997-19275345	0.218879	1
chr1:19277155-19277462	4.50864e-14	0.00369263
chr1:19278388-19278892	3.32286e-09	0.968043
chr1:19280139-19280583	0.505344	1
chr1:19614370-19614635	0.000839054	0.290527
chr1:19794978-19795283	0.154886	1
chr1:19803336-19803680	0.371387	1
chr1:19803913-19804113	0.712585	1
chr1:19804974-19805167	0.740269	1
chr1:19839147-19839427	0.778608	1
chr1:19926811-19926972	0.10332	1
chr1:20204786-20204981	1.73277e-37	1.16415e-10
chr1:20514084-20514586	0.618397	1
chr1:20693127-20693202	0.513179	1
chr1:20806851-20807214	0.000780006	0.973761
chr1:20930711-20931037	3.28291e-05	0.000656128
chr1:20993397-20993558	0.00156336	0.191655
chr1:21348947-21349299	4.94942e-57	5.58794e-08
chr1:21514333-21514464	0.547593	1
chr1:21588176-21588724	1.17918e-93	2.30313e-08
chr1:21588829-21589430	0.439773	1
chr1:21611199-21611583	0.424087	1
chr1:21643831-21644195	0.00926078	0.973881
chr1:21649091-21649481	7.73439e-05	0.95343
chr1:21650806-21651685	1.1835e-27	0.744079
chr1:21660622-21661187	5.08416e-11	0.0546875
chr1:21663991-21664182	0.514412	1
chr1:21664400-21664833	0.0710144	1
chr1:21664947-21665143	0.000103528	6.10352e-05
chr1:22231370-22231630	0.0564002	1
chr1:22260274-22260656	0.43888	1
chr1:22345590-22345859	0.0218972	0.105057
chr1:22366226-22366841	1.44013e-21	0.000266761
chr1:22375194-22375332	1	1
chr1:22503965-22504133	1	1
chr1:22836447-22836690	6.16738e-07	0.990421
chr1:23035382-23035536	0.0744937	1
chr1:23426690-23427100	0.359305	1
chr1:23429944-23430077	1.58167e-28	0.415906
chr1:23523350-23523682	0.641009	1
chr1:23570880-23571232	0.371614	1
chr1:23888678-23889201	2.52691e-10	0.133423
chr1:23903714-23904323	1	1
chr1:23912037-23912393	0.00324285	0.5
chr1:23916918-23917225	0.135689	1
chr1:23918101-23918449	0.0136883	0.915681
chr1:24235925-24236209	0.214193	1
chr1:24237439-24237588	0.704611	1
chr1:24349340-24349488	0.160005	1
chr1:24476382-24476609	0.00272453	0.0192871
chr1:24516156-24516343	0.000255693	0.0317841
chr1:24516636-24516983	0.0103169	0.150879
chr1:24517528-24517868	0.0622596	1
chr1:24518503-24518681	0.649425	1
chr1:24521560-24521927	0.200176	1
chr1:24691833-24692082	9.50775e-14	0.885239
chr1:24833128-24833464	0.368449	1
chr1:24970685-24970736	1	1
chr1:25051079-25051208	0.404492	1
chr1:25248726-25249062	0.479037	1
chr1:25251631-25252076	0.00127086	0.072998
chr1:25252124-25252306	0.67145	1
chr1:25292573-25292807	0.431524	1
chr1:25344029-25344296	0.812626	1
chr1:25347909-25348138	0.111548	1
chr1:25348659-25349200	3.30109e-06	0.00627048
chr1:25350325-25350583	0.626486	1
chr1:25353190-25353411	3.71762e-05	0.953857
chr1:25353540-25353869	0.0800409	1
chr1:25354376-25354504	0.253521	1
chr1:25355468-25355649	0.928556	1
chr1:25357149-25357829	1.61001e-73	0.0175781
chr1:25357926-25358422	1.31662e-07	0.00359869
chr1:25360165-25361177	5.67462e-45	0.406294
chr1:25361269-25361784	3.37367e-08	0.5
chr1:25566195-25566411	1	1
chr1:25566618-25566670	0.457538	1
chr1:25802039-25802147	1	1
chr1:25942744-25943208	0.60184	1
chr1:25969249-25969578	0.0264053	0.227249
chr1:26022319-26022793	0.0692357	1
chr1:26101389-26101767	0.127473	1
chr1:26249033-26249281	0.137633	1
chr1:26319994-26320468	0.0831427	1
chr1:26452850-26453250	2.25259e-12	0.0835342
chr1:26453982-26454320	0.171089	1
chr1:26528501-26528611	0.357158	1
chr1:26613887-26614371	0.0702111	1
chr1:26615016-26615421	1	1
chr1:26615527-26615997	0.0331293	0.668188
chr1:26616270-26616483	0.339802	1
chr1:26616527-26617019	0.000251517	0.0384064
chr1:26617206-26617304	1	1
chr1:26677301-26677628	0.320551	1
chr1:26678060-26678317	0.27605	1
chr1:26827232-26827869	1.2982e-54	0.000596621
chr1:26907360-26907709	0.316178	1
chr1:26907862-26908015	1	1
chr1:26909250-26909546	0.037755	0.290527
chr1:26933734-26933982	0.293694	1
chr1:26946837-26947249	1.62344e-05	0.118942
chr1:26947342-26948198	7.60078e-106	6.91306e-07
chr1:27024638-27025138	6.27448e-56	3.49054e-11
chr1:27154485-27154771	0.816375	1
chr1:27154983-27155478	0.0465802	1
chr1:27160002-27160387	7.0535e-18	0.345019
chr1:27185457-27185720	0.674308	1
chr1:27191386-27191927	5.327e-39	0.0245209
chr1:27321452-27321840	0.559759	1
chr1:27353661-27353962	1	1
chr1:27383957-27384315	0.903393	1
chr1:27400779-27401092	0.0748951	1
chr1:27414370-27414629	0.163329	1
chr1:27462835-27462988	0.01021	0.5
chr1:27691785-27692261	9.08845e-15	0.0592346
chr1:27762936-27763307	0.406174	1
chr1:27848725-27849287	4.67469e-14	0.140521
chr1:27854575-27854919	4.81891e-06	0.0107422
chr1:27869425-27869556	0.124102	1
chr1:27916292-27916674	0.659702	1
chr1:27935491-27936061	0.00669059	0.118942
chr1:27957478-27958684	1.86003e-32	0.000934051
chr1:27963400-27963974	8.05494e-06	0.0278892
chr1:27973679-27973995	0.00562457	0.0610391
chr1:27976905-27977430	9.23903e-06	0.0666053
chr1:27982664-27982914	0.203653	1
chr1:27985480-27985709	2.20902e-08	0.000364304
chr1:27985869-27985982	0.984746	1
chr1:27986111-27986384	2.23516e-52	2.90557e-09
chr1:28143878-28144081	0.0506356	1
chr1:28189568-28190269	0.000347597	0.36005
chr1:28190756-28191157	0.0566943	1
chr1:28195628-28196024	0.301206	1
chr1:28199684-28200598	4.60526e-13	0.0133018
chr1:28201800-28202156	3.33339e-09	0.240341
chr1:28213825-28214033	0.33873	1
chr1:28269913-28270209	2.82551e-05	0.828125
chr1:28305616-28305920	0.00219101	0.946484
chr1:28416909-28416983	0.761422	1
chr1:28417819-28418026	1	1
chr1:28431716-28431884	0.540903	1
chr1:28433172-28433306	0.0492433	0.696381
chr1:28437098-28437429	0.00278539	0.5
chr1:28437697-28438098	1.04962e-34	0.171875
chr1:28439074-28439949	1.06694e-21	0.968216
chr1:28449970-28450467	0.141641	1
chr1:28453663-28453991	0.299943	1
chr1:28454216-28454379	0.356481	1
chr1:28462161-28462385	0.00439654	0.0391769
chr1:28483198-28483592	0.458075	1
chr1:28485616-28486049	0.0226958	0.968043
chr1:28487509-28487671	0.916577	1
chr1:28495580-28496044	2.49147e-05	0.00317383
chr1:28496557-28496804	0.256977	1
chr1:28500052-28500411	0.00346432	0.387207
chr1:28576012-28576248	0.00162396	0.118942
chr1:28641770-28641993	0.172877	1
chr1:28752190-28752435	0.0815626	1
chr1:29214759-29214998	0.900051	1
chr1:29253461-29253677	0.135767	1
chr1:29504261-29504387	0.58042	1
chr1:29563709-29564430	1.42825e-06	0.000488281
chr1:29565515-29565732	0.00518616	0.290527
chr1:31216468-31217229	0.373771	1
chr1:31218107-31218539	0.725915	1
chr1:31223594-31223943	0.810243	1
chr1:31227443-31228328	3.31881e-10	0.5
chr1:31233848-31234393	0.219628	1
chr1:31235457-31235817	1	1
chr1:31238135-31238354	0.654645	1
chr1:31238817-31239233	0.000442073	0.0693766
chr1:31241795-31242280	1.19958e-16	7.45058e-09
chr1:31251287-31251533	0.754283	1
chr1:31401933-31402089	0.875537	1
chr1:31537719-31538012	0.0450783	0.945312
chr1:31627566-31627958	2.77379e-24	0.00221252
chr1:31956203-31956482	5.60844e-07	0.604736
chr1:31976608-31977048	0.000104754	0.274414
chr1:32001284-32001534	0.248451	1
chr1:32015159-32015590	0.244811	1
chr1:32108020-32108204	0.0292909	0.849121
chr1:32180603-32180986	0.978645	1
chr1:32314121-32314597	0.132258	1
chr1:32354934-32355150	4.61737e-05	0.00585938
chr1:32405536-32405898	0.0122465	0.725586
chr1:32420307-32420572	0.20168	1
chr1:32421622-32422096	0.000755003	0.945312
chr1:32423598-32423720	0.413645	1
chr1:32715599-32716062	3.31754e-05	0.193848
chr1:32803558-32803627	0.000774715	0.113281
chr1:32805161-32805466	2.596e-44	1.11022e-16
chr1:32966228-32966602	0.616427	1
chr1:33077721-33078012	3.41233e-05	0.676197
chr1:33203093-33203146	0.582765	1
chr1:33221272-33221671	0.0203745	0.999061
chr1:33225777-33226084	0.135799	1
chr1:33373602-33373851	1	1
chr1:33405191-33405597	1.22117e-308	1.98782e-26
chr1:33438571-33438703	0.00746909	0.945312
chr1:33446816-33447482	2.44208e-61	0.172464
chr1:33447667-33447707	0.452681	1
chr1:33448758-33448929	0.112708	1
chr1:33450112-33450483	0.00110024	0.0080624
chr1:33450600-33450837	0.0754263	1
chr1:33454783-33455472	0.124966	1
chr1:33457406-33457727	0.655554	1
chr1:33457914-33458607	2.0823e-10	0.0164717
chr1:33458800-33459074	3.31771e-10	0.144622
chr1:33463131-33463490	0.397168	1
chr1:33463690-33463885	0.696755	1
chr1:33511476-33511644	0.183393	1
chr1:33515825-33516245	1.59618e-16	0.000244141
chr1:33593963-33594340	0.428661	1
chr1:33804359-33804743	0.209478	1
chr1:33829513-33829825	0.239641	1
chr1:35389087-35389416	0.648077	1
chr1:35811471-35811605	0.31452	1
chr1:35953903-35954237	0.0404993	0.24978
chr1:36173458-36173573	0.025871	0.227249
chr1:36183411-36183689	0.107032	1
chr1:36489072-36489418	0.693253	1
chr1:36616485-36616868	3.71039e-05	0.0546875
chr1:36617554-36617914	0.288404	1
chr1:36626561-36626969	0.00546688	0.150879
chr1:36627717-36628369	4.57146e-08	0.808345
chr1:36641160-36641451	0.51537	1
chr1:36814630-36815106	2.68926e-06	0.00317383
chr1:36825493-36825742	0.00643188	0.709473
chr1:36839449-36839891	8.20178e-08	0.866577
chr1:36840093-36840535	0.100097	1
chr1:36849527-36849580	0.776968	1
chr1:36866636-36866899	0.00218832	0.725586
chr1:36952484-36952865	0.20311	1
chr1:37169397-37169618	3.94437e-05	0.000110626
chr1:37235311-37235419	1	1
chr1:37721552-37721986	0.881358	1
chr1:37784198-37784531	1	1
chr1:37932554-37932910	0.438566	1
chr1:37937293-37937526	0.0042608	0.0286865
chr1:37942874-37943354	3.55952e-16	0.0481262
chr1:37944084-37944971	2.80195e-26	0.0481262
chr1:38009784-38010404	1	1
chr1:38287158-38287399	0.0599703	1
chr1:38291277-38291502	0.948173	1
chr1:38308355-38308564	0.413778	1
chr1:38311465-38311868	0.00105329	0.0546875
chr1:38312444-38312820	0.00630328	0.828125
chr1:38317043-38317898	2.56331e-06	0.00129974
chr1:38495782-38495936	1	1
chr1:38948025-38948274	0.714393	1
chr1:39547903-39548129	0.000119988	0.0461426
chr1:39662647-39663006	0.0340797	0.133423
chr1:39874208-39874673	3.5857e-05	0.00585938
chr1:40006104-40006751	1.68243e-18	0.0675782
chr1:40245457-40245674	0.931082	1
chr1:40283075-40283206	4.08552e-05	0.000915527
chr1:40331340-40331501	0.769953	1
chr1:40402545-40402801	0.378371	1
chr1:40426190-40426638	3.18997e-06	0.828125
chr1:40805764-40805964	0.764531	1
chr1:40807940-40808076	0.0126289	0.725586
chr1:40841336-40841595	3.37308e-28	6.10352e-05
chr1:40848967-40849502	1.25457e-06	0.00636292
chr1:40851431-40851768	1.43763e-33	0.0133018
chr1:40860574-40860824	2.19345e-08	0.211975
chr1:40866111-40866454	0.0300921	0.967285
chr1:41005233-41005440	0.949617	1
chr1:41120137-41120355	1	1
chr1:41164800-41165075	0.00151292	0.928268
chr1:41178788-41178979	0.0225915	0.9331
chr1:41825927-41826139	0.000301436	0.0107422
chr1:41915297-41915638	0.11931	1
chr1:41952015-41952273	0.0929792	1
chr1:41961925-41962146	0.0204763	0.171875
chr1:42073844-42074019	0.771103	1
chr1:42127851-42128791	0	7.00587e-07
chr1:42141163-42141343	0.70766	1
chr1:42164712-42164909	0.357005	1
chr1:42192975-42193489	6.50062e-14	0.0057632
chr1:42204198-42204327	0.862069	1
chr1:42204580-42205516	2.57804e-50	0.00132125
chr1:42206832-42207209	0.717278	1
chr1:42217644-42218002	0.00315567	0.5
chr1:42230379-42230587	4.2358e-05	0.367939
chr1:42230841-42231100	0.0656841	1
chr1:42234207-42234564	0.032833	0.140521
chr1:42248889-42249252	1	1
chr1:42268599-42269123	0.437996	1
chr1:42272535-42272820	4.31819e-06	0.303619
chr1:42275404-42275646	0.943125	1
chr1:42277077-42277342	0.281062	1
chr1:42354251-42354647	0.00249449	0.171875
chr1:42356899-42357259	0.0828409	1
chr1:42366364-42366624	0.258174	1
chr1:42385609-42385954	0.161104	1
chr1:42774668-42774801	0.197549	1
chr1:43250353-43250859	0.326192	1
chr1:43400932-43401203	0.0131772	0.395264
chr1:43402214-43402581	0.00160031	0.0107422
chr1:43402778-43403133	1.52522e-05	0.0107422
chr1:43406108-43407009	0.40341	1
chr1:43407355-43407700	0.0932554	1
chr1:43426742-43427095	0.00647619	0.623047
chr1:43428386-43429108	1.30684e-06	0.5
chr1:43429290-43429917	1.61419e-05	0.00209045
chr1:43473183-43473398	0.000360536	0.072998
chr1:43524188-43524462	0.0636948	1
chr1:43666420-43666443	0.00602484	0.274414
chr1:43761236-43761355	0.827038	1
chr1:43988888-43989038	3.06114e-05	0.806152
chr1:43997843-43998152	0.0418439	0.654981
chr1:44176533-44177122	0.497547	1
chr1:44265188-44265345	1.62383e-25	0.274414
chr1:44299891-44300630	0.0188263	0.395264
chr1:44302297-44302456	0.212359	1
chr1:44333703-44334024	0.0316483	0.5
chr1:44380893-44381202	5.8622e-20	0.0481262
chr1:44428103-44428423	0.205435	1
chr1:44692988-44693156	5.61127e-05	0.998291
chr1:44729368-44729720	0.616737	1
chr1:44973431-44973656	0.407164	1
chr1:44984751-44985020	0.330559	1
chr1:45057924-45058133	0.329599	1
chr1:45085192-45085548	0.00110852	0.395264
chr1:45738634-45738975	0.647974	1
chr1:45875042-45875301	0.0351113	0.820358
chr1:46008399-46008548	9.43734e-98	0.0546875
chr1:46009549-46009894	0.00342199	0.66118
chr1:46712372-46712767	0.740135	1
chr1:46796624-46796901	0.3017	1
chr1:46955737-46955918	1	1
chr1:46999025-46999241	0.00228579	0.171875
chr1:47677583-47677805	1.01829e-13	0.866577
chr1:47690580-47690745	1	1
chr1:47700901-47701346	0.604097	1
chr1:47800262-47800514	0.255932	1
chr1:48224075-48224507	6.96633e-10	9.71556e-06
chr1:48484635-48484856	0.000352113	0.975479
chr1:48515615-48515747	0.000682017	0.205051
chr1:48539473-48539610	0.811822	1
chr1:48539948-48540140	0.856368	1
chr1:48710829-48711034	0.821819	1
chr1:49038282-49038602	1	1
chr1:49250651-49250822	0.0588914	1
chr1:51245588-51245972	1	1
chr1:51703075-51703494	0.0713842	1
chr1:51769565-51770027	0.069894	1
chr1:53101245-53101408	0.973429	1
chr1:53102510-53103405	2.94284e-10	0.303619
chr1:53107017-53107249	0.000864254	0.113281
chr1:53875866-53875973	0.473494	1
chr1:54358495-54358647	0.849939	1
chr1:54695028-54695502	1.04724e-45	0.0175781
chr1:54696817-54697014	0.313571	1
chr1:54713635-54713793	0.288101	1
chr1:54715450-54715803	0.891162	1
chr1:54868582-54868776	1	1
chr1:54873075-54873515	0.00177905	0.00585938
chr1:54941159-54941412	0.109132	1
chr1:54953784-54954325	9.49556e-06	0.0546875
chr1:55411305-55411465	0.135177	1
chr1:55413962-55414227	0.228758	1
chr1:55418708-55418921	0.936922	1
chr1:55431735-55431939	0.265025	1
chr1:55436992-55437436	0.132472	1
chr1:56680724-56680992	0.816706	1
chr1:56795630-56795935	0.199558	1
chr1:56972242-56972492	0.315156	1
chr1:56974162-56974535	0.059623	1
chr1:56976994-56977444	0.581416	1
chr1:56991269-56991531	0.000314128	0.00077194
chr1:56992489-56992799	0.256198	1
chr1:57042744-57043185	0.0727165	1
chr1:57043287-57044160	7.04619e-12	0.00585938
chr1:57297629-57297838	1	1
chr1:57482949-57483134	0.424456	1
chr1:57637811-57637946	0.0278791	0.5
chr1:57948146-57948309	1	1
chr1:59039624-59039692	0.689989	1
chr1:59083966-59084335	0.00972672	0.171875
chr1:59221049-59221462	0.0052504	0.376953
chr1:59228706-59229186	0.0640107	1
chr1:59278592-59278937	0.0408064	0.0717316
chr1:59280773-59281281	0.523528	1
chr1:59281873-59282217	8.42982e-06	0.0262394
chr1:59347262-59347482	0.109211	1
chr1:59350687-59351233	0.0181341	0.118942
chr1:59352858-59352971	0.245662	1
chr1:59369049-59370138	2.88531e-43	3.05176e-05
chr1:59392782-59392938	0.27865	1
chr1:59397559-59397706	0.00313161	0.113281
chr1:59738174-59738538	0.0171563	0.113281
chr1:59756067-59756566	0.514461	1
chr1:59758328-59758666	6.02784e-09	0.973761
chr1:60015651-60015887	0.348038	1
chr1:60036299-60036428	0.21981	1
chr1:60140214-60140519	0.000203636	0.928347
chr1:60142118-60142218	0.900493	1
chr1:60148393-60148656	0.524808	1
chr1:60171567-60171859	0.250369	1
chr1:60598724-60598934	0.404843	1
chr1:61415107-61415301	1.44043e-11	0.376953
chr1:61478973-61479215	0.931627	1
chr1:61522505-61523042	2.88705e-05	0.00115785
chr1:61543611-61543877	0.00259263	0.150879
chr1:61549054-61549253	0.0594933	1
chr1:61649786-61650305	0.755044	1
chr1:61918819-61919182	0.000451506	0.0897827
chr1:62605206-62605403	1	1
chr1:62822173-62822473	0.371097	1
chr1:64500766-64501176	0.936574	1
chr1:64505281-64505575	0.2372	1
chr1:65363729-65364057	0.0948628	1
chr1:65364183-65364439	0.583421	1
chr1:65381647-65381826	0.28038	1
chr1:65383044-65383557	8.65233e-24	0.000488281
chr1:65387772-65388547	0.0171313	0.274414
chr1:65398951-65399446	0.00210602	0.114761
chr1:65534177-65534450	5.4556e-06	0.000915527
chr1:65534990-65535126	0.67946	1
chr1:65548895-65549334	1.23292e-08	0.910217
chr1:65549780-65550082	0.00092636	0.725586
chr1:65553179-65553575	1.96173e-05	0.797564
chr1:65558428-65558742	0.887444	1
chr1:65677177-65677293	0.456057	1
chr1:65731337-65731853	1	1
chr1:65758796-65759173	0.266161	1
chr1:65775838-65775991	7.19847e-18	0.000110626
chr1:65888047-65888596	0.00516981	0.945312
chr1:66231335-66231771	0.135706	1
chr1:66277656-66278058	0.376194	1
chr1:66472257-66472674	1	1
chr1:66709580-66709765	0.949185	1
chr1:66712370-66712790	1	1
chr1:66714465-66714786	0.00176799	0.623047
chr1:66716160-66716649	0.000134852	0.105057
chr1:66717339-66717678	0.165572	1
chr1:66736293-66736539	0.00298911	0.0546875
chr1:66741251-66741559	0.651453	1
chr1:66747978-66748387	0.16445	1
chr1:66778961-66779513	0.307643	1
chr1:66782459-66782839	0.0870941	1
chr1:66800202-66800555	6.97996e-22	1.90735e-06
chr1:66815726-66816360	8.81631e-30	0.0286865
chr1:66817705-66818086	6.84215e-07	0.894943
chr1:66850101-66850481	0.55551	1
chr1:66859299-66859884	0.450377	1
chr1:66862032-66862547	0.116518	1
chr1:66862994-66863164	0.472109	1
chr1:66863786-66863913	0.26365	1
chr1:66867082-66867248	0.0467037	0.150879
chr1:66867932-66868143	0.0552932	1
chr1:66878388-66878620	1	1
chr1:66881077-66881511	0.09617	1
chr1:66881715-66881835	0.88067	1
chr1:66886649-66886910	1	1
chr1:66904732-66904991	0.00018878	0.0157697
chr1:66910997-66911424	0.0363455	0.068023
chr1:66954948-66955119	0.763285	1
chr1:67029191-67029437	0.159841	1
chr1:67029939-67030347	2.21415e-54	0.00369263
chr1:67198280-67198800	0.490692	1
chr1:68029743-68030232	0.118034	1
chr1:68118588-68118809	0.697557	1
chr1:68189225-68189635	0.00173321	0.928268
chr1:68215256-68215932	1	1
chr1:68314949-68315302	3.57127e-09	0.000976562
chr1:68858132-68858533	1.6357e-07	0.00369263
chr1:70709017-70709466	1	1
chr1:71399907-71400234	0.0929225	1
chr1:71413812-71414188	4.10475e-06	0.00025413
chr1:72749220-72749791	2.5524e-82	0.0192871
chr1:75590785-75591155	1.30349e-05	0.876106
chr1:75694572-75694736	1.60591e-06	0.000488281
chr1:76250721-76250813	0.464155	1
chr1:76541670-76541922	0.700431	1
chr1:76751449-76751689	0.463143	1
chr1:77385063-77385511	0.359886	1
chr1:77404135-77404353	0.091006	1
chr1:77879256-77879430	1	1
chr1:77891343-77891690	0.565203	1
chr1:78386302-78386347	1	1
chr1:78469106-78469287	0.866114	1
chr1:78557346-78557710	0.000671698	0.0546875
chr1:78957462-78957762	3.96645e-05	0.179642
chr1:79215772-79216132	0.0494115	0.150879
chr1:81392291-81392542	1.67098e-08	0.592735
chr1:82268420-82269588	0.327705	1
chr1:84120524-84120814	1	1
chr1:84284633-84284926	0.784857	1
chr1:84710038-84710507	0.928932	1
chr1:84744562-84744926	0.944644	1
chr1:84891288-84891509	0.00552622	0.885239
chr1:84971050-84971209	1.7152e-37	0.0377593
chr1:85038681-85038996	0.229754	1
chr1:85049005-85049203	3.06013e-41	5.1762e-26
chr1:85225280-85225579	0.11271	1
chr1:85320078-85320332	0.129957	1
chr1:85328527-85328795	1	1
chr1:85349108-85349420	1	1
chr1:85354514-85354763	0.446658	1
chr1:85457149-85457643	0.137623	1
chr1:85744584-85744829	5.86188e-12	5.02483e-05
chr1:85794698-85795078	0.135721	1
chr1:85795855-85796291	0.430279	1
chr1:85796595-85797055	0.220953	1
chr1:85991291-85991622	0.962179	1
chr1:86077578-86077925	0.416298	1
chr1:86078461-86078819	0.195743	1
chr1:86805161-86805335	0.900561	1
chr1:87171187-87171726	1	1
chr1:87240012-87240427	3.25812e-57	4.83458e-06
chr1:87253936-87254322	0.852451	1
chr1:87624464-87624629	0.724931	1
chr1:87668655-87668791	0.0392794	0.993637
chr1:87800631-87801610	7.73518e-52	1.49012e-08
chr1:88694004-88694059	0.472913	1
chr1:89112806-89113177	1	1
chr1:89167079-89167239	0.184477	1
chr1:89358212-89358439	1.72221e-06	0.407265
chr1:89535751-89536015	0.32892	1
chr1:89594590-89594813	0.189244	1
chr1:89595596-89595852	0.685164	1
chr1:89739985-89740544	1.10812e-136	5.20247e-21
chr1:89743448-89743593	0.0719348	1
chr1:89744927-89745106	0.00420649	0.999845
chr1:89752578-89752835	0.730476	1
chr1:89776158-89776579	0.678166	1
chr1:89777498-89777770	0.945682	1
chr1:89778458-89778504	0.185751	1
chr1:89817276-89817541	0.209073	1
chr1:89819962-89820089	0.282809	1
chr1:89887466-89887838	0.210999	1
chr1:89910434-89910764	0.589626	1
chr1:89916658-89916807	0.993399	1
chr1:90022562-90022945	0.170211	1
chr1:90032556-90032702	0.253314	1
chr1:90077145-90077551	3.65239e-07	0.772751
chr1:90101821-90102213	1.09039e-59	0.0465698
chr1:90135818-90136060	0.00617622	0.171875
chr1:90137741-90138074	0.0332505	0.0546875
chr1:90185639-90185820	0.518694	1
chr1:90187003-90187162	0.200167	1
chr1:90189523-90189798	6.23339e-07	0.221034
chr1:90190139-90190909	0.00833926	0.849121
chr1:90194653-90194783	0.320248	1
chr1:90204490-90205244	2.48302e-67	0.000267526
chr1:90207182-90207538	0.874722	1
chr1:90221284-90221408	0.223061	1
chr1:90226973-90227143	0.522605	1
chr1:90309838-90310280	0.853766	1
chr1:90321378-90321621	0.00688077	0.0461426
chr1:90372321-90372729	0.143268	1
chr1:90374317-90375036	0.00454329	0.40181
chr1:90376424-90376756	1	1
chr1:91183313-91183764	5.53477e-77	0.945312
chr1:91185058-91185169	0.171565	1
chr1:92014654-92014767	0.607884	1
chr1:92037669-92037899	0.400499	1
chr1:92196214-92196626	1.98355e-08	0.000244141
chr1:92198149-92198440	0.923441	1
chr1:92269494-92269966	0.00851346	0.159864
chr1:92270160-92270686	0.247551	1
chr1:92497404-92497581	0.00116899	0.072998
chr1:92781340-92781526	0.148271	1
chr1:93002551-93002867	0.0607712	1
chr1:93003662-93004045	1.87815e-28	2.38419e-07
chr1:93427945-93428408	0.00527566	0.150879
chr1:93914812-93914954	0.294809	1
chr1:94007993-94008357	3.80863e-08	0.000488281
chr1:94127789-94128026	0.0201347	0.788025
chr1:94158601-94159338	0	3.70425e-50
chr1:94161111-94161471	0.471676	1
chr1:94169341-94169462	0.0358576	0.788025
chr1:94169670-94169961	1.0825e-11	0.000188896
chr1:94224546-94224929	1	1
chr1:94429275-94429464	0.233615	1
chr1:94535371-94535770	0.187704	1
chr1:94557832-94558157	0.033212	0.0546875
chr1:94583651-94584037	0.16591	1
chr1:94712395-94712617	0.0116418	0.298307
chr1:94788386-94788592	0.0785323	1
chr1:94792807-94793133	0.829184	1
chr1:95063321-95063608	0.656616	1
chr1:95080073-95080238	0.890082	1
chr1:95080650-95081082	0.21145	1
chr1:95107584-95108052	0.0383524	0.153728
chr1:95113814-95114327	1	1
chr1:95179307-95179605	0.479426	1
chr1:95186012-95186295	0.377042	1
chr1:95186895-95187156	7.12483e-13	0.191655
chr1:95189546-95189834	0.532016	1
chr1:95193393-95193837	0.043249	0.395264
chr1:95221261-95221551	0.696734	1
chr1:95256087-95256223	0.388402	1
chr1:95258204-95258621	7.18393e-07	0.989258
chr1:95260997-95261398	0.143884	1
chr1:95263833-95264301	4.18169e-07	0.0245209
chr1:95264854-95265185	0.191546	1
chr1:95331900-95332266	0.000269951	0.0546875
chr1:95645260-95645496	0.180827	1
chr1:96822792-96822994	0.448532	1
chr1:96827006-96827340	0.0767463	1
chr1:96828119-96828533	0.003118	0.927002
chr1:96832260-96832476	0.134481	1
chr1:97029995-97030263	0.38995	1
chr1:97994700-97995088	6.21038e-10	1.90735e-06
chr1:98366677-98366793	0.704874	1
chr1:98408796-98409171	3.21607e-16	0.00012207
chr1:98494244-98494658	0.15303	1
chr1:98499783-98500490	0.696802	1
chr1:98518546-98518920	0.36914	1
chr1:98642709-98642844	1.77357e-29	1.86265e-09
chr1:98788970-98789228	0.411747	1
chr1:98789496-98789901	0.847715	1
chr1:100113534-100114036	0.191323	1
chr1:100140321-100140582	0.285049	1
chr1:100169951-100170218	0.00204139	0.0546875
chr1:100494312-100494735	0.387549	1
chr1:100512510-100512716	0.539728	1
chr1:100820585-100820838	0.00347952	0.274414
chr1:100828525-100828922	0.00102658	0.709473
chr1:100858865-100858991	1	1
chr1:100905821-100906168	0.694349	1
chr1:100911126-100911538	1.22198e-08	0.00369263
chr1:100918231-100918546	0.32925	1
chr1:100996437-100996829	0.12719	1
chr1:101000887-101001063	0.120216	1
chr1:101202267-101202571	1.78229e-20	0.000244141
chr1:101392986-101393260	0.69204	1
chr1:101577594-101578108	0.00282618	0.0118514
chr1:101685732-101686092	0.988446	1
chr1:101773561-101773718	0.42979	1
chr1:101774729-101775525	0.111804	1
chr1:101775588-101775858	0.360242	1
chr1:101776223-101776281	0.824065	1
chr1:101854563-101854975	0.49503	1
chr1:101873254-101873661	0.367527	1
chr1:101875946-101876333	0.996217	1
chr1:103126263-103126396	0.0200395	0.828125
chr1:103572619-103572906	0.818769	1
chr1:108329022-108329589	7.36813e-20	0.5
chr1:108353015-108353316	0.116117	1
chr1:108478082-108478329	0.137534	1
chr1:108478963-108479298	0.0123283	0.407265
chr1:108479405-108480123	0.170798	1
chr1:108483614-108484145	0.141212	1
chr1:108581319-108581798	0.423987	1
chr1:108584447-108584892	0.00567582	0.5
chr1:108593971-108594173	0.26289	1
chr1:108594435-108594579	0.244345	1
chr1:108595998-108596525	0.0679039	1
chr1:108600214-108600460	0.021005	0.0391769
chr1:108606399-108606634	0.129614	1
chr1:108617640-108617970	0.394773	1
chr1:108622242-108622251	0.0922385	1
chr1:108650339-108650754	1.89844e-11	0.00350018
chr1:108661190-108661332	0.219773	1
chr1:108673419-108673672	0.588277	1
chr1:108695322-108695861	0.390222	1
chr1:109079557-109079899	1	1
chr1:109100040-109100237	0.00432368	0.113281
chr1:109127044-109127234	0.0248963	0.910217
chr1:109133120-109133338	0.217451	1
chr1:109133637-109134097	0.00542948	0.00406503
chr1:109189516-109189718	0.0510107	1
chr1:109246671-109246905	0.267063	1
chr1:109467804-109468470	7.96084e-10	0.000976562
chr1:109800134-109800539	0.63798	1
chr1:109933790-109934137	0.0136674	0.00585938
chr1:110160052-110160461	0.000568182	0.604736
chr1:110271520-110271826	0.294027	1
chr1:110333273-110333688	0.0820535	1
chr1:110334849-110335164	4.62688e-18	0.415906
chr1:110335775-110336041	0.0197335	0.999992
chr1:110336950-110337403	0.579325	1
chr1:110339466-110339959	0.733346	1
chr1:110358971-110359415	0.000283558	0.0576591
chr1:110363861-110364229	5.30836e-09	0.0485155
chr1:110364881-110365302	0.0010206	0.303619
chr1:110406868-110407271	0.125573	1
chr1:110429456-110429734	0.410874	1
chr1:110443259-110443410	0.397231	1
chr1:110444415-110444738	0.0242841	0.00960541
chr1:110448900-110449220	0.0687979	1
chr1:110454846-110455290	0.0128861	0.33882
chr1:110672728-110673048	0.410675	1
chr1:110694968-110695154	7.09519e-41	1.19209e-07
chr1:110711375-110711549	0.215355	1
chr1:110963862-110964269	0.041639	0.118942
chr1:110976504-110976901	0.0185874	0.0327148
chr1:111057770-111058076	0.532672	1
chr1:111163364-111163623	0.207158	1
chr1:111170436-111170835	9.86086e-09	0.668188
chr1:111171044-111171183	0.0860954	1
chr1:111177471-111177854	5.66168e-07	4.92142e-08
chr1:111178912-111179243	3.58992e-05	0.990395
chr1:111182665-111183078	2.96183e-66	8.18062e-07
chr1:111188051-111188448	0.34697	1
chr1:111189973-111190443	0.0416684	0.0820747
chr1:111191148-111191392	1	1
chr1:111211165-111211475	0.0183916	0.910217
chr1:111249875-111250151	0.00663985	0.953857
chr1:111251861-111252073	0.000275348	0.395264
chr1:111262637-111262920	0.13708	1
chr1:111265440-111265838	0.0697532	1
chr1:111329904-111330079	0.124535	1
chr1:111417124-111417532	0.720932	1
chr1:111735402-111735659	0.438677	1
chr1:111735691-111736003	0.0101248	0.387207
chr1:111757482-111757860	1.3995e-06	0.000266761
chr1:111758440-111759106	6.81807e-08	0.00117493
chr1:111759901-111760085	0.447118	1
chr1:111762260-111762740	0.925061	1
chr1:111764327-111764759	4.00903e-09	0.000976562
chr1:112013331-112014031	3.09523e-09	0.0286865
chr1:112048437-112048734	0.70806	1
chr1:112050044-112050594	9.43062e-48	9.70787e-07
chr1:112058341-112058601	0.00275736	0.604736
chr1:112058803-112059167	0.0247992	0.5
chr1:112078528-112078792	0.826946	1
chr1:112135698-112135869	0.283337	1
chr1:112163826-112164071	0.357987	1
chr1:112286281-112286588	0.279541	1
chr1:112291453-112291811	0.0966624	1
chr1:112918897-112919196	1	1
chr1:112942216-112942335	0.412589	1
chr1:113013577-113014004	2.54922e-13	0.106577
chr1:113369203-113369427	0.493238	1
chr1:113675675-113676049	4.44269e-07	3.24745e-05
chr1:113683682-113683919	0.0144204	0.290527
chr1:113684444-113684648	0.0551559	1
chr1:113732794-113733063	0.168896	1
chr1:113734243-113734639	0.549288	1
chr1:114326143-114326379	0.468716	1
chr1:114656563-114656717	0.199461	1
chr1:114997819-114998047	0.212295	1
chr1:115052481-115052766	0.111339	1
chr1:115605190-115605611	5.06666e-78	2.91038e-11
chr1:115605746-115606114	0.00056884	0.105057
chr1:115627657-115627928	0.0405028	0.894943
chr1:115629152-115629329	1	1
chr1:115641281-115641604	0.911332	1
chr1:115732772-115733197	0.0390546	0.623047
chr1:116088478-116088732	0.226867	1
chr1:116370977-116371565	4.7913e-05	0.0106354
chr1:116520279-116520650	0.0490774	0.806152
chr1:116878887-116879201	0.138729	1
chr1:116918925-116919548	0.00124385	0.623047
chr1:116920378-116921129	0.00243242	0.5
chr1:116923407-116923493	0.35278	1
chr1:117032033-117032296	0.1148	1
chr1:117040346-117040781	0.103062	1
chr1:117046366-117046546	0.0901637	1
chr1:117047053-117047428	0.136975	1
chr1:117051576-117051921	0.0459659	0.806152
chr1:117074509-117074935	0.713598	1
chr1:117080047-117080432	0.632014	1
chr1:117081238-117081452	0.937043	1
chr1:117082797-117083071	0.0660561	1
chr1:117100772-117101124	3.51852e-24	3.3021e-05
chr1:117112460-117112738	4.40058e-13	0.407265
chr1:117130518-117130699	0.00111487	0.000244141
chr1:117169735-117170114	1.51136e-24	0.00012207
chr1:117280613-117280924	0.110037	1
chr1:117281390-117281752	1.01895e-12	0.00217175
chr1:117305811-117306472	0.00076548	0.407265
chr1:117421623-117422020	0.0642386	1
chr1:117424835-117425013	6.36138e-16	1.04904e-05
chr1:117533270-117533527	0.765357	1
chr1:118153815-118153988	0.923745	1
chr1:118176414-118176771	7.77479e-08	0.376953
chr1:118194205-118194506	0.201851	1
chr1:118197244-118197521	1.2974e-29	3.95812e-09
chr1:118198788-118199247	2.81779e-25	0.000123544
chr1:118201472-118201699	0.1027	1
chr1:118203607-118204114	0.714513	1
chr1:118206889-118207267	8.69978e-31	0.000152932
chr1:118208639-118208762	0.392446	1
chr1:119503304-119503581	1	1
chr1:120275491-120275880	0.514877	1
chr1:120530787-120531205	6.8072e-06	0.66118
chr1:120686768-120686908	0.0155248	0.584094
chr1:120692453-120692808	1	1
chr1:120760883-120761040	0.00285606	0.290527
chr1:142538903-142539547	0.00908027	0.945312
chr1:143992805-143993078	0.0784815	1
chr1:144533627-144534178	4.16177e-70	0.0154419
chr1:144536201-144536370	0.319205	1
chr1:144908312-144908601	0.810073	1
chr1:144927217-144927550	0.10145	1
chr1:145009158-145009716	0.00897138	0.150879
chr1:145023690-145024549	7.81388e-06	0.121492
chr1:145042783-145043227	0.387221	1
chr1:145054975-145055306	0.411258	1
chr1:145090155-145090603	0.00377237	0.806152
chr1:145092450-145092883	0.901763	1
chr1:145113904-145114998	1.23478e-50	0.725586
chr1:145189239-145189416	1	1
chr1:145195834-145196197	0.307175	1
chr1:145226678-145226829	0.805715	1
chr1:145433530-145433648	0.0284766	0.99353
chr1:145435103-145435641	0.490594	1
chr1:145437595-145437817	0.124945	1
chr1:145454760-145454851	0.537823	1
chr1:145455122-145455741	6.32037e-18	0.072998
chr1:147080043-147080251	0.0389202	0.866577
chr1:147120817-147121145	0.00696339	0.376953
chr1:147775754-147775884	0.0562097	1
chr1:147806841-147807184	3.37833e-251	2.05546e-10
chr1:148000699-148000802	0.700226	1
chr1:149978692-149979077	0.550011	1
chr1:149981648-149981889	0.611336	1
chr1:150135231-150135764	3.24711e-09	0.002162
chr1:150154529-150154860	0.525732	1
chr1:150185878-150186128	1.39691e-19	2.4368e-06
chr1:150231710-150231944	0.213276	1
chr1:150294873-150295138	2.08206e-06	0.000244141
chr1:150577042-150577503	3.63562e-82	0.376953
chr1:150585815-150586394	3.68165e-102	4.26767e-12
chr1:150592182-150592667	3.2048e-10	0.0592346
chr1:150600412-150600701	0.279615	1
chr1:150735950-150736336	0.0262109	0.303619
chr1:150949569-150950014	0.184682	1
chr1:151249767-151250096	5.00155e-12	0.000488281
chr1:151284018-151284391	0.137119	1
chr1:151445792-151446161	0.439968	1
chr1:151485676-151485841	0.0101129	0.5
chr1:151579004-151579225	0.115573	1
chr1:151877533-151877895	0.864	1
chr1:151892722-151892912	0.698627	1
chr1:151913142-151913275	0.241053	1
chr1:151913574-151913780	4.10959e-10	0.0112305
chr1:151913815-151914271	2.43328e-24	1.91485e-07
chr1:151916920-151917624	5.41679e-06	0.00280204
chr1:151918898-151919222	2.53429e-63	4.07002e-06
chr1:151960875-151961433	0.60305	1
chr1:151961675-151962369	0.000331355	0.00146753
chr1:151968368-151968560	0.810423	1
chr1:151973450-151973865	0.389523	1
chr1:152007615-152008057	0.092166	1
chr1:152010545-152011004	0.084708	1
chr1:152022022-152022514	6.29285e-19	5.48363e-06
chr1:153337774-153338142	0.719043	1
chr1:153358841-153359368	2.05324e-11	0.0082945
chr1:153366487-153366797	0.724402	1
chr1:153504746-153504953	0.0218923	0.592735
chr1:153525322-153525412	0.623664	1
chr1:153526279-153526545	0.00405744	0.227249
chr1:153583449-153583810	0.231033	1
chr1:153715466-153715694	0.145304	1
chr1:153762591-153763309	0.000312126	0.886719
chr1:153936554-153936861	1.11053e-22	6.10352e-05
chr1:154154606-154155027	8.69202e-101	0.00128841
chr1:154302207-154302441	0.00078278	0.5
chr1:154359135-154359469	0.141006	1
chr1:154391539-154392211	0.0465133	0.788025
chr1:154392646-154393050	0.0147847	0.133423
chr1:154395894-154396284	0.569613	1
chr1:154397743-154397997	0.106032	1
chr1:154404273-154404562	0.00642862	0.928268
chr1:154405181-154405498	2.43598e-06	2.38419e-07
chr1:154405619-154406249	0.336717	1
chr1:154699087-154699216	1.3442e-07	0.5
chr1:154724205-154724584	0.670639	1
chr1:154731745-154732111	0.410401	1
chr1:154832851-154833092	0.576523	1
chr1:154910155-154910399	0.86488	1
chr1:154914634-154915296	2.51638e-14	0.274414
chr1:154972628-154972915	0.3017	1
chr1:154973036-154973200	0.00707559	0.0465698
chr1:154973335-154973935	0.0159977	0.0112305
chr1:154977099-154977253	0.00833211	0.907533
chr1:154978035-154978657	0.490494	1
chr1:154979104-154979305	0.4783	1
chr1:155469100-155469412	0.485612	1
chr1:155620238-155620623	0.00174134	0.910217
chr1:155830201-155830522	0.0604322	1
chr1:155916072-155916212	1	1
chr1:155944562-155945214	0.00334752	0.989258
chr1:155945743-155946196	1.04961e-16	0.00585938
chr1:155946363-155946660	0.162532	1
chr1:156066868-156067143	5.37191e-44	4.71263e-11
chr1:156073142-156073699	0.724998	1
chr1:156073854-156074351	2.03092e-11	0.00381604
chr1:156074715-156075305	4.06533e-07	0.612793
chr1:156089405-156089622	0.0200459	0.0192871
chr1:156095033-156095181	0.00249702	0.696381
chr1:156103413-156103690	1.93061e-07	0.240341
chr1:156118146-156118395	0.309378	1
chr1:156134935-156135401	1.80641e-08	0.000110626
chr1:156426931-156427503	2.02317e-34	0.0317841
chr1:156472693-156472952	2.56402e-15	0.00330538
chr1:156473111-156473378	5.043e-07	0.000656128
chr1:156474686-156475018	7.44837e-07	0.5
chr1:156494222-156494678	0.00443093	0.193848
chr1:156586355-156586564	0.391189	1
chr1:156629760-156630406	0.232896	1
chr1:156634807-156635020	3.66535e-07	0.0610391
chr1:156645551-156645913	9.77361e-06	0.00063178
chr1:156676478-156676824	0.120332	1
chr1:156718467-156719136	2.45122e-98	5.34838e-10
chr1:156719450-156719815	0.102332	1
chr1:156805999-156806129	0.528253	1
chr1:156864713-156865066	0.664232	1
chr1:156895977-156896091	0.00832426	1
chr1:157010714-157010878	0.488166	1
chr1:157076072-157076782	5.06683e-11	0.738801
chr1:157082632-157083078	1.60875e-91	0.000211449
chr1:157106691-157107326	1.16382e-25	4.02331e-07
chr1:157111103-157111381	0.0511013	1
chr1:157112029-157112315	0.84264	1
chr1:157124774-157125221	0.675418	1
chr1:157244599-157245063	1	1
chr1:157248443-157248858	0.876567	1
chr1:157249264-157249609	0.000906682	0.929731
chr1:157532312-157532617	0.641768	1
chr1:157980631-157980890	0.133515	1
chr1:158146699-158147069	0.532905	1
chr1:158147244-158147839	4.69457e-09	0.395264
chr1:158217835-158218199	7.94699e-96	1.56868e-13
chr1:158218717-158218822	0.380332	1
chr1:158253654-158254229	3.66113e-05	0.113281
chr1:158255393-158256068	0.000281286	0.885239
chr1:158256846-158257127	0.413697	1
chr1:158297399-158297524	1	1
chr1:158303678-158303861	1.72233e-11	0.00960541
chr1:158370656-158370973	0.704291	1
chr1:158462836-158463187	0.0109255	0.894488
chr1:158659017-158659128	0.813434	1
chr1:158770439-158770629	0.209247	1
chr1:158779760-158780042	0.0422178	0.126435
chr1:158788454-158788632	0.18613	1
chr1:158789355-158789655	0.880492	1
chr1:158808262-158808538	0.580295	1
chr1:158970513-158970716	1	1
chr1:158982200-158982857	1.99945e-10	0.387207
chr1:159054764-159054917	0.235282	1
chr1:159158093-159158524	3.65244e-17	6.03146e-05
chr1:159270044-159270159	0.122015	1
chr1:159798443-159799254	0.005014	0.0465698
chr1:159819832-159820037	9.43118e-05	0.623047
chr1:159851477-159851987	0.0245471	0.968216
chr1:159852272-159852569	0.810608	1
chr1:159859603-159860031	7.18813e-153	2.91652e-06
chr1:159880076-159880706	2.41711e-12	0.0106354
chr1:159892447-159892988	0.329987	1
chr1:159907968-159908165	0.419282	1
chr1:159910997-159911192	0.479247	1
chr1:159914077-159914586	1	1
chr1:159961374-159961617	0.000570478	0.000976562
chr1:160056214-160056779	0.576279	1
chr1:160332348-160332525	0.939419	1
chr1:160377718-160378261	0.00016688	0.387207
chr1:160402251-160402521	0.680629	1
chr1:160510042-160510238	0.640612	1
chr1:160530737-160530863	0.589135	1
chr1:160537909-160538272	0.000142753	0.345019
chr1:160544770-160545265	0.411886	1
chr1:160546217-160546501	0.636174	1
chr1:160546747-160547109	0.000652386	0.00300804
chr1:160592866-160593252	0.0556835	1
chr1:160674845-160675222	0.000944621	0.725586
chr1:160677742-160679048	1.89128e-10	0.00845027
chr1:160680775-160680900	0.165901	1
chr1:160682568-160682866	1.78722e-05	0.885239
chr1:160696081-160696317	3.00152e-17	0.000596621
chr1:160701970-160702334	0.000727296	0.982422
chr1:160711095-160711588	2.1123e-09	0.000138581
chr1:160711781-160712159	0.472408	1
chr1:160712184-160712818	7.4754e-30	0.0173448
chr1:160713171-160713322	0.441785	1
chr1:160714037-160714549	0.939416	1
chr1:160736716-160737349	0.158267	1
chr1:160737478-160737714	0.0141776	0.00317383
chr1:160759511-160759977	2.91789e-110	4.18229e-06
chr1:160760229-160760454	1.36363e-14	0.00045526
chr1:160767869-160768231	0.0806322	1
chr1:160807359-160807588	0.0594443	1
chr1:160881277-160881698	5.4365e-16	0.654981
chr1:160982920-160983992	4.95792e-19	0.00296231
chr1:160989381-160990254	1.29018e-08	0.0546875
chr1:161037907-161038726	8.66328e-60	4.18229e-06
chr1:161052363-161052546	0.0264382	0.171875
chr1:161155098-161155533	0.000224067	0.0175781
chr1:161170260-161170636	0.204181	1
chr1:161177017-161177202	1	1
chr1:161320542-161320880	0.159994	1
chr1:161321309-161321798	0.331676	1
chr1:161329163-161329482	0.65091	1
chr1:161356382-161356652	0.414165	1
chr1:161359666-161360218	1.56415e-286	2.94449e-11
chr1:161469487-161469783	0.16633	1
chr1:161500608-161500899	0.172304	1
chr1:161502624-161502920	0.112412	1
chr1:161582212-161582506	5.97837e-09	0.000488281
chr1:161706477-161706712	4.75106e-06	0.0592346
chr1:161973588-161973892	9.87891e-07	0.612793
chr1:161991847-161991976	1	1
chr1:161998457-161998829	0.199243	1
chr1:162458137-162458480	1	1
chr1:162518132-162518252	0.0191109	0.323803
chr1:162954567-162954830	0.0826505	1
chr1:163005587-163006022	0.782002	1
chr1:164389251-164389388	9.1877e-06	0.000244141
chr1:164717528-164717907	0.018813	0.290527
chr1:165204752-165205122	0.0184221	0.612793
chr1:165506688-165506898	0.558746	1
chr1:165797615-165798367	0.00887096	0.114761
chr1:165823413-165823808	0.323746	1
chr1:166954369-166954473	0.0164056	0.982655
chr1:166989020-166989359	1	1
chr1:167397572-167397954	0.545072	1
chr1:167416859-167417570	0.3753	1
chr1:167419889-167420655	9.88405e-07	0.214104
chr1:167423404-167424221	0.0252929	0.133423
chr1:167424728-167425462	5.96969e-07	0.41941
chr1:167434195-167434584	0.618118	1
chr1:167438624-167439122	0.503552	1
chr1:167440766-167441089	0.0545995	1
chr1:167442775-167443139	0.335062	1
chr1:167452876-167453237	0.629885	1
chr1:167458424-167459120	0.12393	1
chr1:167469090-167469185	0.0655	1
chr1:167469653-167470005	0.00859579	0.162004
chr1:167478725-167479215	0.312581	1
chr1:167480005-167480498	0.0709113	1
chr1:167485764-167486128	0.000931682	0.5
chr1:167486210-167486705	1.25637e-13	1.7941e-05
chr1:167518258-167518508	0.277606	1
chr1:167518595-167519106	0.0435007	0.828125
chr1:167520671-167521013	0.00261983	0.988672
chr1:167532775-167533094	0.0727601	1
chr1:167570801-167571053	0.572366	1
chr1:167586596-167587245	3.25735e-63	9.53674e-07
chr1:167602083-167602470	0.518456	1
chr1:167649050-167649342	1	1
chr1:167650955-167651264	1	1
chr1:167683554-167683813	0.953046	1
chr1:167766380-167766616	0.0299717	0.592735
chr1:167772811-167773182	0.157188	1
chr1:168050664-168051125	0.895982	1
chr1:168149052-168149361	0.0707968	1
chr1:168368318-168368620	0.0186449	0.685471
chr1:168479157-168479362	0.644299	1
chr1:168489681-168489889	0.640696	1
chr1:168504922-168505324	0.438398	1
chr1:168961520-168961569	0.080398	1
chr1:168994253-168994531	0.274216	1
chr1:169553917-169554291	0.0699954	1
chr1:169554315-169554804	0.51067	1
chr1:169661915-169662500	0.348483	1
chr1:169860308-169860488	0.0668421	1
chr1:169884881-169885211	1.15734e-07	0.171875
chr1:170042588-170042670	0.0290293	0.999863
chr1:170633923-170634526	0.764266	1
chr1:170636506-170636902	0.0111982	0.113281
chr1:171170952-171171193	1	1
chr1:171255417-171255820	0.459402	1
chr1:171257317-171257381	0.275164	1
chr1:171407653-171408026	0.890974	1
chr1:171712214-171712716	3.91927e-26	0.000259399
chr1:171714228-171714396	0.00503951	0.376953
chr1:171832189-171832290	1.08001e-08	0.000976562
chr1:172106187-172106635	0.000241053	0.998311
chr1:172324588-172324814	0.0028323	0.59819
chr1:172327070-172327187	0.0105626	0.999636
chr1:172327558-172328156	0.0129024	0.437315
chr1:172630377-172630501	0.817494	1
chr1:172631926-172632270	3.05561e-10	0.244341
chr1:172666682-172666997	8.13967e-12	4.33996e-07
chr1:172715484-172715760	0.000304629	0.0327148
chr1:172723165-172723536	0.278412	1
chr1:172735732-172735977	0.883719	1
chr1:172788027-172788361	1.54932e-12	6.10352e-05
chr1:172814602-172814764	0.908659	1
chr1:172820425-172820587	0.00117779	0.75022
chr1:172863432-172863838	3.24838e-15	0.000976562
chr1:172878579-172879356	0.00147266	0.0192871
chr1:172900674-172900969	0.715043	1
chr1:172903010-172903534	1.47033e-08	0.00585938
chr1:172917653-172917863	0.334581	1
chr1:172972573-172972790	1	1
chr1:173091914-173092434	0.0983289	1
chr1:173092552-173092771	0.415729	1
chr1:173379915-173380349	1.02208e-13	0.16347
chr1:173384654-173384941	0.408507	1
chr1:173447359-173447668	0.154522	1
chr1:174175700-174176068	0.458255	1
chr1:174788416-174788807	0.73432	1
chr1:174907888-174908105	0.732271	1
chr1:174937322-174937525	0.221961	1
chr1:175145439-175145838	0.366336	1
chr1:175568488-175568642	0.748949	1
chr1:176174471-176174980	0.440302	1
chr1:176599377-176599591	0.372872	1
chr1:176750451-176750537	1	1
chr1:177142101-177142380	0.427545	1
chr1:177150553-177151051	0.86848	1
chr1:178252303-178252477	0.0170489	0.211975
chr1:178903778-178903964	0.00719992	0.5
chr1:179110934-179111289	0.00149664	0.140521
chr1:179160106-179160405	4.60101e-05	0.261734
chr1:179187224-179187335	0.0712547	1
chr1:179279883-179280253	0.283981	1
chr1:179296885-179297079	0.268574	1
chr1:179555221-179555646	2.40093e-08	0.00170898
chr1:179734817-179735116	0.959564	1
chr1:180120187-180120425	0.0035144	0.00931192
chr1:181032056-181032215	0.0910469	1
chr1:181056649-181057124	0.00239368	0.376953
chr1:181068595-181069000	1	1
chr1:181074349-181074924	6.90894e-05	0.0461426
chr1:181096103-181096331	0.743778	1
chr1:181097947-181098672	1.56493e-06	0.828125
chr1:181100547-181100997	0.16959	1
chr1:181104473-181105818	9.93349e-62	0.133423
chr1:181110732-181111003	0.316443	1
chr1:181122099-181122260	0.00140191	0.0447655
chr1:181130674-181130808	0.00700094	0.0546875
chr1:181451162-181451821	0.308089	1
chr1:181454376-181454805	0.227556	1
chr1:181998739-181999134	1.18038e-09	0.849121
chr1:182101242-182101505	0.721754	1
chr1:182109513-182109689	0.1234	1
chr1:182113385-182113953	5.58572e-06	0.0481262
chr1:182114686-182114888	0.00475705	0.211975
chr1:182116340-182116866	7.44852e-39	1.73998e-05
chr1:182118170-182119053	5.56013e-268	0.255921
chr1:182140043-182140424	0.00700562	0.936855
chr1:182162175-182162397	0.0335693	0.828125
chr1:182163095-182163338	0.0563725	1
chr1:182764012-182764230	0.000896559	0.612793
chr1:182998797-182999044	0.319296	1
chr1:183129116-183129507	0.795183	1
chr1:183133608-183133779	5.00262e-05	0.000976562
chr1:183239968-183240242	0.0293697	0.725586
chr1:183248987-183249454	0.000544799	0.00585938
chr1:183333168-183333467	0.155721	1
chr1:183436030-183436225	0.701038	1
chr1:183549376-183549721	0.00585095	0.179642
chr1:183552584-183552988	0.0478209	0.927002
chr1:183557915-183558504	1.76885e-07	0.00221252
chr1:183567713-183567879	0.791326	1
chr1:183573035-183573933	0.0652879	1
chr1:183574112-183574386	3.99147e-06	0.0173448
chr1:183576409-183576668	0.317771	1
chr1:183578502-183578873	0.689049	1
chr1:183776671-183777014	0.133146	1
chr1:183836661-183836955	0.0395751	0.113281
chr1:183851593-183851811	0.53477	1
chr1:183854555-183854702	0.147219	1
chr1:183861530-183861762	0.40414	1
chr1:183865521-183866190	5.08043e-11	0.034673
chr1:183877295-183877615	0.0616435	1
chr1:183880519-183880826	0.000939046	0.868412
chr1:183936673-183936825	0.216862	1
chr1:184005350-184005919	2.80762e-05	0.0461426
chr1:184123506-184123811	1.0058e-07	0.072998
chr1:184128022-184128982	0.0326666	0.5
chr1:184129300-184129941	1.04942e-18	0.945312
chr1:184130086-184130836	1.13814e-43	4.29028e-06
chr1:184132883-184133080	0.481357	1
chr1:184163470-184163803	0.0540383	1
chr1:184265554-184265938	0.00289072	0.150879
chr1:184357629-184357933	0.57631	1
chr1:184387904-184388094	0.371778	1
chr1:184475712-184475981	0.416607	1
chr1:184604508-184604715	1	1
chr1:184607018-184607429	0.0362877	0.261734
chr1:184809721-184810151	0.0076523	0.989365
chr1:184812869-184813180	0.681441	1
chr1:184828541-184828899	0.0880742	1
chr1:184836042-184836526	3.764e-11	6.45674e-06
chr1:184922808-184923031	0.000285836	0.0897827
chr1:184986501-184986896	0.822996	1
chr1:185250433-185250655	0.00359145	0.0461426
chr1:185297372-185297765	0.555865	1
chr1:185298342-185298619	4.04068e-07	0.000252517
chr1:185308384-185308771	1.87237e-14	0.000162457
chr1:185315008-185315352	0.15002	1
chr1:185315613-185315702	0.759131	1
chr1:185344563-185345243	2.64919e-47	0.885239
chr1:185346055-185346679	2.27238e-09	0.0167084
chr1:185374355-185374736	0.417073	1
chr1:185389788-185390210	1.90245e-16	0.153728
chr1:185408004-185408345	0.306569	1
chr1:185409237-185409536	2.60419e-05	0.376953
chr1:185453251-185453699	0.550054	1
chr1:185536131-185536449	2.90428e-20	5.58717e-05
chr1:185537736-185537864	0.781174	1
chr1:185796352-185796554	0.0632112	1
chr1:186090860-186091020	1	1
chr1:186191123-186191306	0.00442785	0.0245209
chr1:186580348-186580617	0.511557	1
chr1:186585602-186586032	0.130246	1
chr1:186587444-186588060	1.34783e-16	0.623047
chr1:186590040-186590634	0.00742186	0.211975
chr1:186612873-186613046	0.00185837	0.918622
chr1:186623829-186624230	0.578729	1
chr1:186625019-186625399	3.49998e-08	0.945312
chr1:186707805-186708434	7.15616e-07	0.00261144
chr1:186709575-186709742	0.0257218	0.113281
chr1:186788311-186788564	0.0496208	0.924205
chr1:186814656-186815200	0.00124694	0.0286865
chr1:186818021-186818219	0.754653	1
chr1:186818504-186818763	0.153539	1
chr1:186943840-186944382	0.762012	1
chr1:186947742-186948198	4.42791e-18	0.588099
chr1:186975833-186976078	0.56711	1
chr1:187996792-187997117	1.05765e-05	0.820358
chr1:190678395-190678750	0.000986337	0.0877326
chr1:192446152-192446393	1.39339e-26	0.0010512
chr1:192458942-192459176	1.24789e-08	0.021387
chr1:192481549-192481949	0.000542858	0.134094
chr1:192485848-192486563	5.29684e-70	4.97793e-20
chr1:192487767-192488105	9.84229e-14	0.996401
chr1:192490879-192491144	0.342992	1
chr1:192500254-192500504	0.000577531	0.0897827
chr1:192505450-192505712	0.562629	1
chr1:192514282-192514417	0.944793	1
chr1:192519890-192520690	0.959293	1
chr1:192521878-192522349	0.756552	1
chr1:192524105-192524371	0.0381912	0.171875
chr1:192542752-192542937	0.550964	1
chr1:192543300-192543508	0.00421525	0.980713
chr1:192549613-192549895	0.806344	1
chr1:192574180-192574494	0.211604	1
chr1:192578246-192578789	8.56635e-217	0.00185958
chr1:192597587-192597787	0.285039	1
chr1:192608900-192609547	0.455302	1
chr1:192691567-192691932	1.14206e-05	0.0327148
chr1:192757327-192757592	0.29854	1
chr1:192759096-192759311	0.45594	1
chr1:192776947-192777226	0.849939	1
chr1:192783033-192783090	0.152412	1
chr1:192783963-192784319	0.859654	1
chr1:192846727-192846972	0.093125	1
chr1:192848433-192848817	0.0656774	1
chr1:192873637-192874003	0.952557	1
chr1:192876755-192877567	5.20163e-14	0.40181
chr1:192914637-192914772	0.0341469	0.211975
chr1:192921207-192921501	6.44027e-10	0.66118
chr1:192953303-192953614	0.0292145	0.881058
chr1:193427775-193428193	0.00139424	0.806152
chr1:193448401-193448721	0.000104922	0.806152
chr1:193509739-193509943	0.189941	1
chr1:193647067-193647431	0.0255483	0.397422
chr1:193655157-193655512	1	1
chr1:194258819-194259202	0.00246362	0.999986
chr1:194828218-194828283	0.000296615	0.376953
chr1:197238259-197238430	1	1
chr1:197950697-197951087	0.0180076	0.724258
chr1:197964894-197965254	2.84297e-12	0.623047
chr1:198087299-198087585	0.120255	1
chr1:198090244-198090551	1	1
chr1:198124316-198124670	1	1
chr1:198128112-198128944	0.107973	1
chr1:198136529-198137056	1	1
chr1:198431538-198431860	0.980492	1
chr1:198488746-198489088	3.67906e-39	0.274414
chr1:198512892-198513066	0.562916	1
chr1:198590109-198590618	0.213356	1
chr1:198603022-198603333	8.36701e-06	0.303619
chr1:198625518-198626374	1.33755e-39	0.827536
chr1:198633275-198633927	3.39362e-05	0.00692648
chr1:198647552-198647977	1.16935e-13	0.193848
chr1:198648160-198648499	0.148052	1
chr1:198648714-198649413	0.0136415	0.0112305
chr1:198650930-198651643	4.15683e-25	0.604736
chr1:198887897-198888318	0.945424	1
chr1:198888798-198889070	0.0424375	0.999741
chr1:198889384-198889935	0.097045	1
chr1:198893258-198893473	0.0655265	1
chr1:198898987-198899513	0.0685179	1
chr1:198903935-198904934	0.000519211	0.0546875
chr1:198979759-198979985	0.00110278	0.961594
chr1:198989111-198989545	0.937531	1
chr1:199711776-199712042	0.493567	1
chr1:199763377-199763643	0.928248	1
chr1:199826452-199826640	0.263663	1
chr1:199828633-199828987	0.529624	1
chr1:200122559-200122752	0.00230814	0.00585938
chr1:200321353-200321596	0.217187	1
chr1:200323350-200323623	0.594923	1
chr1:200325072-200325315	0.00419771	0.113281
chr1:200332454-200332650	0.751312	1
chr1:200596859-200596971	0.586023	1
chr1:200597363-200597666	4.45259e-05	0.00350018
chr1:200611653-200611882	0.0303914	0.113281
chr1:200849437-200849683	0.016794	0.0391769
chr1:200857233-200857815	8.26984e-27	0.592735
chr1:200865264-200865418	1.28882e-06	0.00317383
chr1:201139670-201140154	0.00663022	0.5
chr1:201160901-201161255	0.0601399	1
chr1:201236006-201236165	0.0800972	1
chr1:201472589-201472996	0.00047722	0.0107422
chr1:201494461-201494578	0.902799	1
chr1:201515368-201515617	0.902833	1
chr1:201520953-201521395	0.000872671	0.0610391
chr1:201524172-201524339	1.16794e-05	0.0112305
chr1:201572031-201572237	1	1
chr1:201619383-201619798	2.49645e-05	0.56603
chr1:201682596-201682901	0.00212434	0.0327148
chr1:201739210-201739573	0.069466	1
chr1:201987611-201988279	0.00520127	0.959928
chr1:202016172-202016526	1	1
chr1:202055098-202055409	0.767268	1
chr1:202075010-202075191	0.000465788	0.5
chr1:202132024-202132258	0.357822	1
chr1:202216987-202217221	0.175127	1
chr1:202937248-202937378	0.848102	1
chr1:203247243-203247485	0.955842	1
chr1:203247590-203248072	0.638894	1
chr1:203258547-203259334	1.84318e-25	0.261734
chr1:203259429-203259985	2.59058e-221	0.000493268
chr1:203265047-203265161	0.0172306	0.0592346
chr1:203289937-203290406	6.89562e-07	0.59819
chr1:203293246-203293605	0.604397	1
chr1:203294160-203294623	0.00107864	0.748278
chr1:203296328-203297068	9.19154e-07	0.0610391
chr1:203297101-203297334	0.0292589	0.577491
chr1:203481982-203482534	4.10003e-58	2.31434e-07
chr1:203489584-203489741	0.0918519	1
chr1:203491011-203491485	3.9839e-18	0.00012207
chr1:203561987-203562359	0.139739	1
chr1:203576404-203576703	0.502681	1
chr1:203598711-203598999	0.298071	1
chr1:203599092-203599518	8.74644e-21	6.10352e-05
chr1:203617500-203617713	0.0617829	1
chr1:203619380-203619832	0.578618	1
chr1:203624863-203625211	0.00025669	0.0897827
chr1:203643182-203643803	0.00464203	0.806152
chr1:203728040-203728170	1	1
chr1:203732858-203733184	2.16916e-07	0.00160077
chr1:204058173-204058362	0.862914	1
chr1:204071387-204071653	0.978821	1
chr1:204073791-204074252	3.47562e-06	0.0799552
chr1:204289566-204289863	0.816827	1
chr1:204317952-204318184	0.583839	1
chr1:204332438-204332553	0.0671079	1
chr1:204383374-204383435	0.254388	1
chr1:204386444-204387188	2.07525e-29	0.0835342
chr1:204389721-204389989	0.55397	1
chr1:204430759-204431008	0.000238362	0.387207
chr1:204434923-204435081	0.115651	1
chr1:204486309-204486424	0.00602184	0.928268
chr1:204641549-204641837	0.220671	1
chr1:204653343-204653636	0.646504	1
chr1:204684045-204684323	1	1
chr1:204694395-204694507	0.101967	1
chr1:204700209-204700421	0.486904	1
chr1:204961641-204962301	0.00719374	0.738266
chr1:204976101-204976640	0.821648	1
chr1:205017484-205017845	0.896854	1
chr1:205144631-205144860	0.148801	1
chr1:205200211-205200330	0.60042	1
chr1:205216742-205217034	0.0625307	1
chr1:205254805-205255191	0.343772	1
chr1:205257253-205257766	2.40876e-08	0.072998
chr1:205265235-205265548	0.925558	1
chr1:205283024-205283394	0.641592	1
chr1:205288770-205288915	0.539575	1
chr1:205410224-205410578	0.00220908	0.251722
chr1:205449878-205450140	0.283046	1
chr1:205638319-205638508	4.17347e-06	0.0144796
chr1:205638734-205639222	2.86588e-20	0.982422
chr1:206260548-206260903	0.000198536	0.0107422
chr1:206272966-206273628	3.69328e-07	0.000488281
chr1:206290243-206290662	1	1
chr1:206304417-206304814	0.389619	1
chr1:206531313-206531464	0.824849	1
chr1:206641354-206641644	0.632142	1
chr1:206642854-206643037	1.12718e-06	0.00012207
chr1:206688246-206688461	0.144066	1
chr1:206725353-206725581	0.217526	1
chr1:206748515-206748888	0.00155748	0.171875
chr1:206748926-206749451	0.00124365	0.866577
chr1:206751685-206751882	0.000257129	0.910217
chr1:206754982-206755508	0	6.93141e-21
chr1:206763465-206763687	0.764162	1
chr1:206832398-206832801	1	1
chr1:206859136-206859493	0.00155846	0.5
chr1:206859748-206860259	0.000826948	0.989365
chr1:206910483-206910789	0.130238	1
chr1:206918122-206918360	0.801266	1
chr1:206921953-206922243	0.26134	1
chr1:206926556-206926809	0.0107172	0.994689
chr1:206931189-206931520	4.8505e-06	0.171875
chr1:206942297-206942469	0.195422	1
chr1:206955889-206956132	0.0342491	0.612793
chr1:207025140-207025456	1	1
chr1:207032445-207032583	0.129614	1
chr1:207032663-207032940	0.625585	1
chr1:207098778-207098999	0.106281	1
chr1:207120476-207120868	1	1
chr1:207203424-207203586	0.85513	1
chr1:207414217-207414394	0.137166	1
chr1:207509006-207509478	1.56475e-05	0.072998
chr1:207598053-207598267	0.718746	1
chr1:207823430-207823599	1.76437e-09	0.0206947
chr1:207997315-207997832	0.0572672	1
chr1:207999163-207999611	2.9484e-16	0.0286865
chr1:208021631-208021781	0.359962	1
chr1:208081540-208081662	0.356731	1
chr1:208267767-208267971	1	1
chr1:208711842-208712367	0.455374	1
chr1:209528830-209529176	0.0213462	0.772751
chr1:209538127-209538433	0.554445	1
chr1:209556903-209557123	0.0286065	0.833847
chr1:209570810-209570947	0.525824	1
chr1:209571959-209572357	0.00994846	0.208846
chr1:209578512-209578819	0.0791116	1
chr1:209585617-209585757	0.615013	1
chr1:209589374-209589797	0.0952601	1
chr1:209590107-209590333	0.19318	1
chr1:209591220-209591436	0.10401	1
chr1:209806744-209806957	0.0484612	0.5
chr1:209820544-209820823	0.75133	1
chr1:209822403-209823008	8.04816e-11	0.0360887
chr1:209827285-209827712	0.0232189	0.98877
chr1:209828801-209829023	0.119063	1
chr1:209829183-209829498	1.46941e-07	0.953857
chr1:209830400-209831026	2.47238e-44	0.000172039
chr1:209832170-209832305	0.0144054	0.0400717
chr1:209833148-209833823	1.60668e-25	5.0792e-08
chr1:209841164-209841607	0.0457919	0.0403452
chr1:209909843-209910309	0.324473	1
chr1:209930112-209930553	6.2908e-18	0.558502
chr1:209934463-209934573	0.0875487	1
chr1:209938931-209939742	8.02335e-12	0.0327148
chr1:209942657-209943400	4.93983e-05	0.000976562
chr1:209989263-209989693	0.891474	1
chr1:210056461-210057439	3.39863e-05	0.00531101
chr1:210058060-210058292	0.048251	0.619604
chr1:210425971-210426288	1	1
chr1:210468396-210468551	0.000123175	0.0107422
chr1:210505670-210505997	0.189313	1
chr1:210567003-210567330	7.80599e-06	0.828125
chr1:211035320-211035533	0.183647	1
chr1:211500826-211501119	0.276769	1
chr1:211517513-211517976	0.0129467	0.5
chr1:211780151-211780642	0.0569693	1
chr1:211988342-211989080	0.643204	1
chr1:212261904-212262125	0.612833	1
chr1:212291571-212291809	0.061007	1
chr1:212311960-212312104	0.0912837	1
chr1:212513330-212513719	1	1
chr1:212576325-212576581	0.382668	1
chr1:212650622-212650921	0.849939	1
chr1:212654863-212655019	1	1
chr1:212656151-212656660	0.685089	1
chr1:212658172-212658571	2.66687e-05	0.171875
chr1:212659054-212659720	6.09285e-48	0.00590897
chr1:212661846-212662402	2.01577e-14	0.0106354
chr1:212664582-212665088	1.93116e-13	0.988879
chr1:212669050-212669444	0.114988	1
chr1:212705777-212706412	0.0434557	0.155252
chr1:212769584-212769966	6.23527e-16	5.18579e-05
chr1:212808477-212808830	0.513388	1
chr1:212808992-212809268	0.824764	1
chr1:212809966-212810356	0.845764	1
chr1:212840606-212841015	3.61349e-10	0.000488281
chr1:212841280-212841455	0.0812906	1
chr1:212844659-212845312	0.797819	1
chr1:212854473-212854873	1.05691e-06	0.000488281
chr1:212855380-212855525	0.47772	1
chr1:212856011-212856573	0.0497047	0.748278
chr1:212862785-212863120	0.035944	0.0717316
chr1:212864843-212865470	0.021621	0.5
chr1:212866755-212867095	0.336203	1
chr1:213090277-213090696	0.0353994	1
chr1:213101984-213102303	0.467477	1
chr1:213128550-213128766	0.171075	1
chr1:213151011-213151388	0.635235	1
chr1:213500745-213500914	0.253505	1
chr1:213545455-213545863	0.635967	1
chr1:214162828-214163073	3.11756e-08	0.696381
chr1:214612784-214613126	0.244777	1
chr1:214614555-214614760	0.0892693	1
chr1:215130656-215131050	0.0877962	1
chr1:215741534-215741966	0.367303	1
chr1:215838641-215838899	0.518018	1
chr1:218550674-218551089	0.320785	1
chr1:218636802-218637167	0.0020465	0.0112305
chr1:218642170-218642366	0.156882	1
chr1:218647012-218647232	0.921058	1
chr1:218757146-218757164	1	1
chr1:219262446-219262621	0.432889	1
chr1:219263975-219264292	2.03095e-07	0.133423
chr1:219497639-219497836	0.821575	1
chr1:219498496-219498646	0.585251	1
chr1:219955751-219955972	0.0163134	0.725586
chr1:220393257-220393560	1.03456e-09	0.953857
chr1:220868801-220868862	1.6168e-06	0.171875
chr1:221049992-221050390	7.47761e-05	0.166153
chr1:221101727-221102029	0.0645342	1
chr1:221129937-221130174	0.144559	1
chr1:221130660-221131042	8.92083e-14	0.000313974
chr1:221135331-221135824	0.243293	1
chr1:221173730-221174353	0.0365064	0.967285
chr1:221198928-221199214	0.0561649	1
chr1:221201814-221202202	0.864737	1
chr1:221209079-221209530	0.477484	1
chr1:221219252-221219404	1	1
chr1:221219642-221220032	0.00224041	0.759659
chr1:221247820-221248047	0.273906	1
chr1:221270955-221271464	0.000335317	0.5
chr1:221271745-221272272	0.00836674	0.0307142
chr1:221272384-221272740	0.366757	1
chr1:221273966-221274169	0.159071	1
chr1:221314446-221314714	0.453636	1
chr1:221356304-221356835	0.0410411	0.290527
chr1:221361834-221362273	0.0980504	1
chr1:221536365-221536752	0.653542	1
chr1:221612801-221613016	0.862283	1
chr1:221614030-221614267	0.825546	1
chr1:221840936-221841145	0.525668	1
chr1:221862665-221862854	0.0864743	1
chr1:221877654-221878134	0.298742	1
chr1:221881394-221881826	5.3095e-16	0.00104405
chr1:221882292-221882723	0.19934	1
chr1:221887766-221888016	3.94092e-09	7.62939e-06
chr1:221913881-221914483	4.16702e-05	0.0262394
chr1:221916049-221916599	4.72635e-60	2.31434e-07
chr1:221927550-221927769	1	1
chr1:221948604-221948790	0.45392	1
chr1:221949932-221950137	0.431377	1
chr1:221950157-221950602	2.45511e-07	0.0835342
chr1:221951076-221951724	3.08581e-10	0.0286865
chr1:221951868-221952169	0.187633	1
chr1:221968806-221968942	0.970125	1
chr1:221982394-221982755	0.591282	1
chr1:221983045-221983456	2.94284e-10	0.072998
chr1:222000173-222000483	0.895249	1
chr1:222002644-222003471	1.87361e-07	0.072998
chr1:222011312-222011511	0.605491	1
chr1:222050666-222050976	0.154757	1
chr1:222135050-222135329	0.341245	1
chr1:222161205-222161607	0.0863737	1
chr1:222164724-222164904	0.551842	1
chr1:222167595-222168014	0.544294	1
chr1:222171745-222172136	0.194102	1
chr1:222411720-222412018	1	1
chr1:222461432-222461724	0.637352	1
chr1:222638782-222639204	0.0073706	0.00317383
chr1:222828361-222828786	1.25022e-12	0.000376449
chr1:222829045-222829186	0.106701	1
chr1:223147896-223148076	0.955874	1
chr1:223349014-223349276	2.5869e-05	0.209377
chr1:223351179-223351462	0.0551441	1
chr1:223353221-223353544	0.0928269	1
chr1:223356633-223356937	0.0274938	0.387207
chr1:223363832-223364028	0.314777	1
chr1:223901276-223901546	0.184307	1
chr1:223903033-223903347	0.666772	1
chr1:223904365-223904567	4.71607e-11	0.738266
chr1:223914239-223914747	2.87624e-08	0.000920777
chr1:224014874-224015267	0.00751982	0.113281
chr1:224019430-224020596	1.60822e-33	0.0461426
chr1:224022197-224022347	0.122838	1
chr1:224023477-224023773	0.00203582	0.5
chr1:224032316-224032686	0.0123719	0.387207
chr1:224269875-224270192	0.84783	1
chr1:224545542-224546006	0.346084	1
chr1:224691192-224691563	5.56257e-06	0.0576591
chr1:224727681-224727955	0.632632	1
chr1:224730441-224730985	0.0520395	1
chr1:224733345-224733601	0.0162882	0.113281
chr1:224811590-224812043	1.84317e-05	0.0757948
chr1:224924541-224924939	0.774333	1
chr1:225613143-225613456	0.168932	1
chr1:225642606-225642805	0.0622807	1
chr1:225654906-225655584	1.73326e-22	0.274414
chr1:225881856-225882162	0.0799694	1
chr1:226014145-226014403	1	1
chr1:226084943-226085104	0.00083681	0.211975
chr1:226187685-226188168	8.24147e-25	1.92791e-05
chr1:226189681-226190319	4.20734e-35	0.00203866
chr1:226190534-226190731	3.859e-05	0.194526
chr1:226219862-226220210	0.188428	1
chr1:226222205-226222589	0.288652	1
chr1:226288544-226288864	5.03052e-05	0.00330441
chr1:226297611-226298113	5.66577e-12	0.0897827
chr1:226315631-226315825	0.341405	1
chr1:226815517-226815910	0.964082	1
chr1:226839418-226839818	0.193438	1
chr1:226841173-226841776	0.000352247	0.971313
chr1:226842095-226842563	0.101681	1
chr1:226842752-226843521	0.000723177	0.00075686
chr1:226848307-226848509	1	1
chr1:226849152-226849277	0.00373146	0.5
chr1:226849753-226849884	0.780636	1
chr1:226864749-226865297	2.02224e-11	0.0256836
chr1:226866232-226866788	0.42917	1
chr1:226867069-226867278	0.324572	1
chr1:226867580-226868182	6.41432e-32	0.0493686
chr1:226870398-226870999	0.301708	1
chr1:226876730-226876990	0.12874	1
chr1:226878935-226879345	0.113769	1
chr1:226884834-226885233	0.404589	1
chr1:226890098-226890374	0.00153479	0.588099
chr1:226890865-226891416	7.25736e-30	4.76837e-07
chr1:226896121-226896509	0.892963	1
chr1:227936688-227936978	2.89489e-07	0.000976562
chr1:227953974-227954299	0.452363	1
chr1:228079986-228080118	0.00188964	0.999285
chr1:228273480-228273740	0.922488	1
chr1:228350789-228351109	0.24975	1
chr1:228398942-228399222	0.0091486	0.806152
chr1:228633222-228633907	1.19068e-13	0.00261144
chr1:228634060-228634141	0.237296	1
chr1:228651177-228651630	0.274858	1
chr1:228783266-228783899	3.02221e-56	5.18579e-05
chr1:228878269-228878481	0.965529	1
chr1:228917012-228917506	0.0175788	0.973281
chr1:228945464-228945740	0.00288546	0.886719
chr1:228961848-228962129	0.176772	1
chr1:228962635-228963190	8.8244e-34	0.240341
chr1:228963953-228964182	0.678488	1
chr1:228972324-228972426	4.29982e-10	0.696381
chr1:228978086-228978245	0.19289	1
chr1:228986390-228986605	0.410399	1
chr1:229125950-229125993	0.516903	1
chr1:229131021-229131272	0.577186	1
chr1:229206013-229206222	0.641592	1
chr1:229290455-229290569	4.60349e-08	0.996401
chr1:229294087-229294570	0.0187894	0.612793
chr1:229326926-229327085	0.0859675	1
chr1:229327820-229328069	0.0150349	0.188543
chr1:229333028-229333175	0.493339	1
chr1:229335784-229335916	0.0366881	0.980713
chr1:229365571-229365974	0.627122	1
chr1:229366402-229366798	0.400779	1
chr1:229388898-229389111	0.065891	1
chr1:229409656-229409997	0.315238	1
chr1:229690998-229691240	0.81765	1
chr1:230248068-230248475	0.00208333	0.211975
chr1:230249347-230250007	0.000344248	0.000976562
chr1:230289705-230290142	0.000499453	0.828125
chr1:230407650-230408034	0.183219	1
chr1:230559819-230560264	0.431544	1
chr1:230594287-230594609	0.222777	1
chr1:230595195-230595532	0.279431	1
chr1:230643766-230644066	0.304854	1
chr1:230645276-230645765	0.432734	1
chr1:230692328-230692442	0.0106452	1
chr1:230943804-230944036	0.82678	1
chr1:231113054-231113423	0.0536575	1
chr1:231347338-231347496	1	1
chr1:231630305-231630490	0.0853842	1
chr1:231638682-231638875	0.258717	1
chr1:231665787-231666093	0.0274419	0.395264
chr1:231860737-231860947	0.601134	1
chr1:231862401-231862670	0.315095	1
chr1:231868761-231869568	0.121326	1
chr1:231913853-231914038	0.423827	1
chr1:231944869-231945038	0.61284	1
chr1:232106545-232106680	0.117446	1
chr1:232107055-232107371	0.309034	1
chr1:232714427-232714703	1	1
chr1:232725638-232725888	0.393313	1
chr1:232735038-232735290	0.00211649	0.725586
chr1:232746522-232746891	0.466732	1
chr1:232760730-232761090	0.644702	1
chr1:233249275-233249581	0.149363	1
chr1:233250723-233251216	0.0295392	0.166153
chr1:233750790-233751092	1.36035e-08	0.118942
chr1:233809261-233809638	0.160421	1
chr1:234275805-234276023	0.230294	1
chr1:234450953-234451201	0.374268	1
chr1:234534667-234535013	0.403073	1
chr1:234625475-234625843	0.131876	1
chr1:234630919-234631525	0.00150633	0.00369263
chr1:234639993-234640263	1.55891e-05	0.072998
chr1:234658291-234658851	0.000138636	0.0461426
chr1:234659231-234659760	3.82302e-07	0.00636292
chr1:234721506-234721689	0.0263857	0.290527
chr1:234728712-234729023	1.6662e-124	3.55271e-15
chr1:234736336-234736615	0.0283966	0.0757948
chr1:234737347-234737653	7.96259e-14	0.00369263
chr1:234738546-234738834	0.000213936	0.886719
chr1:234746093-234747674	1.12761e-19	0.0391769
chr1:234748100-234748931	9.1132e-88	3.71377e-06
chr1:234749342-234749645	0.241079	1
chr1:234767593-234767925	0.013926	0.967003
chr1:234792654-234793437	3.50765e-14	0.0481262
chr1:234793934-234794239	0.443223	1
chr1:234812067-234812214	0.000969001	0.40181
chr1:234858843-234859287	6.76718e-16	0.0107422
chr1:234881537-234881788	0.0250226	0.623047
chr1:234887087-234887295	0.307321	1
chr1:234891292-234891478	0.921505	1
chr1:234904523-234904710	0.126812	1
chr1:234908151-234908764	1.11033e-09	0.211975
chr1:234910767-234910877	0.00306156	0.0546875
chr1:234911340-234911676	0.0117046	0.828125
chr1:234911701-234911949	0.652717	1
chr1:234914073-234914641	1.71224e-06	0.0546875
chr1:234972080-234972525	0.000855871	0.5
chr1:234977482-234978011	8.25217e-24	2.03856e-05
chr1:234978594-234979177	0.597689	1
chr1:234981045-234981471	0.0257058	0.833847
chr1:234984948-234985284	0.326896	1
chr1:234985592-234985878	0.849617	1
chr1:234987212-234987644	0.70374	1
chr1:234989990-234990213	0.542885	1
chr1:235010375-235010572	0.387891	1
chr1:235012060-235012373	0.597705	1
chr1:235062665-235062809	0.0005987	0.00317383
chr1:235068890-235069050	0.543457	1
chr1:235069269-235069652	0.756083	1
chr1:235070340-235070651	1.26745e-09	0.00209777
chr1:235080718-235080947	3.84635e-06	0.113281
chr1:235091073-235091332	5.08462e-17	0.000244141
chr1:235091427-235091813	0.00406986	0.89498
chr1:235094853-235095190	5.1179e-06	0.806152
chr1:235096560-235096855	0.170904	1
chr1:235097868-235098070	3.57074e-27	0.000656128
chr1:235104770-235105153	0.0122679	0.376953
chr1:235106929-235107153	0.195993	1
chr1:235108272-235108467	0.909709	1
chr1:235110834-235111403	2.19924e-08	0.846272
chr1:235112749-235113173	0.158913	1
chr1:235114050-235115068	1.70625e-38	0.00117493
chr1:235120162-235120433	0.0469942	0.0112305
chr1:235122652-235122939	0.3742	1
chr1:235133014-235133422	3.86444e-05	0.00369263
chr1:235134086-235134438	0.0160808	0.0546875
chr1:235146978-235147112	0.322528	1
chr1:235151501-235151917	0.351196	1
chr1:235183936-235184197	0.475158	1
chr1:235186710-235186949	0.0714236	1
chr1:235188116-235188420	0.285049	1
chr1:235242252-235242564	0.00137606	0.5
chr1:235243001-235243596	1.35237e-06	0.0245209
chr1:235246558-235246857	0.0916303	1
chr1:235267591-235267744	1	1
chr1:235460869-235461278	0.415903	1
chr1:235468552-235468724	0.268665	1
chr1:235668656-235669018	0.0283809	0.211975
chr1:235805098-235806119	0.00112381	0.0192871
chr1:235850857-235851038	0.758239	1
chr1:236022018-236022676	0.0704072	1
chr1:236022682-236022818	8.04738e-06	0.00317383
chr1:236026265-236026446	0.0074559	0.696381
chr1:236026992-236027471	0.0802471	1
chr1:236030835-236031025	0.848346	1
chr1:236039869-236040195	0.374947	1
chr1:236080566-236081247	1.59449e-48	0.0461426
chr1:236082498-236082788	8.69019e-16	0.0546875
chr1:236083263-236083651	0.317448	1
chr1:236101998-236102489	5.36232e-08	0.00160077
chr1:236109486-236110063	7.92503e-06	0.0107422
chr1:236115118-236115321	0.753921	1
chr1:236116403-236116669	0.675179	1
chr1:236135691-236135959	0.773164	1
chr1:236147814-236148198	0.840029	1
chr1:236150188-236150690	0.00765938	0.828125
chr1:236162583-236163199	0.810454	1
chr1:236230188-236230739	9.53804e-07	0.00132125
chr1:236319808-236320415	0.00785196	0.171875
chr1:236323296-236323699	0.0523736	1
chr1:236559628-236560010	0.358139	1
chr1:236579529-236579860	0.743854	1
chr1:236698906-236699167	0.00205854	0.945312
chr1:236858712-236859062	0.306476	1
chr1:237206585-237207004	9.41014e-15	0.00845027
chr1:239893728-239894036	1	1
chr1:240397761-240398076	0.152584	1
chr1:240874453-240874783	1	1
chr1:241297873-241298260	0.159003	1
chr1:241390681-241391063	1	1
chr1:241638824-241639283	5.94155e-11	1.52588e-05
chr1:241670799-241671105	0.622795	1
chr1:241696334-241697654	2.85078e-06	0.0509492
chr1:241705436-241706018	1.13787e-16	0.171417
chr1:241714901-241715765	1.04944e-42	0.543399
chr1:241771916-241772216	0.00205367	0.0546875
chr1:241775803-241776227	0.0337954	0.951874
chr1:242054721-242054907	0.643582	1
chr1:242108255-242108348	0.0642136	1
chr1:243428005-243428394	8.62742e-12	0.00585938
chr1:243447752-243447803	0.32882	1
chr1:243451071-243451374	8.47265e-38	2.21839e-12
chr1:243487001-243487352	0.779086	1
chr1:243584021-243584680	0.0259734	0.804236
chr1:243585242-243585384	0.486339	1
chr1:243637125-243637295	0.799315	1
chr1:243641103-243641443	0.557742	1
chr1:243894639-243895081	0.0273298	0.072998
chr1:244011895-244012034	0.0556931	1
chr1:244215508-244215901	6.27694e-96	3.05176e-05
chr1:244321119-244321249	0.5249	1
chr1:244354917-244355201	0.0118951	0.999512
chr1:244417754-244418100	0.0105007	0.303619
chr1:244462616-244463099	0.00149569	0.0592346
chr1:244467525-244467677	0.222293	1
chr1:244482749-244483387	0.000530815	0.072998
chr1:244486299-244486688	1.42191e-05	0.5
chr1:244505125-244505457	0.000388355	0.193848
chr1:244512430-244512879	6.98244e-18	0.376953
chr1:244517098-244517541	0.000120162	0.588099
chr1:244518180-244518394	0.106121	1
chr1:244532902-244533005	0.421509	1
chr1:244763140-244763529	2.06632e-19	0.026626
chr1:244894306-244894456	0.969446	1
chr1:244898732-244899130	0.155976	1
chr1:244945778-244946027	1	1
[truncated: 19,665 more rows]
